# Supplementary material for: Comparative Transcriptomic and Proteomic Analysis to Deeply Investigate the Role of Hydrogen Cyanamide in Grape Bud Dormancy
Source: Int J Mol Sci. 2019 Jul 18;20(14):3528. doi: 10.3390/ijms20143528 (PMC6679053; doi:10.3390/ijms20143528)
Supplement: Supplementary file 1 [file ijms-20-03528-s001.zip]

Archive with 10 entries (8 files):
- ijms-535128-supplementary/
- ijms-535128-supplementary/Supplementary data/
- ijms-535128-supplementary/Supplementary data/Figure S1.pdf
- ijms-535128-supplementary/Supplementary data/Figure S2.pdf
- ijms-535128-supplementary/Supplementary data/Figure S3.tif
- ijms-535128-supplementary/Supplementary data/Figure S4.pdf
- ijms-535128-supplementary/Supplementary data/Figure S5.pdf
- ijms-535128-supplementary/Supplementary data/Table S1.docx
- ijms-535128-supplementary/Supplementary data/Table S2.xlsx
- ijms-535128-supplementary/Supplementary data/Table S3.docx
