# Supplementary material for: Comparative Transcriptomic and Proteomic Analysis to Deeply Investigate the Role of Hydrogen Cyanamide in Grape Bud Dormancy
Source: Int J Mol Sci. 2019 Jul 18;20(14):3528. doi: 10.3390/ijms20143528 (PMC6679053; doi:10.3390/ijms20143528)
Supplement: Supplementary file 1 [file ijms-20-03528-s001.zip › ijms-535128-supplementary/Supplementary data/Table S2.xlsx]

## Sheet: DEGs
					Additional file 5 Number of up and down regulated genes in T/CK samples
					Gene_ID	log2FoldChange	pval
					Novel00001	4.7502	2.9064e-05
					Novel00003	-4.5637	1.5733e-61
					Novel00007	1.0054	0.017454
					Novel00013	-2.5984	0.00029911
					Novel00016	2.6415	0.0004335
					Novel00017	3.9893	4.5064e-52
					Novel00020	2.8194	4.6392e-07
					Novel00026	1.129	0.0015691
					Novel00028	1.7366	4.1056e-06
					Novel00030	-1.7502	1.7364e-09
					Novel00032	2.0557	6.0471e-10
					Novel00036	1.5303	0.0023496
					Novel00038	3.1207	0.0074159
					Novel00039	2.6154	1.2003e-05
					Novel00040	5.5082	2.9886e-08
					Novel00042	-2.4679	0.0097292
					Novel00046	4.041	8.5125e-09
					Novel00047	-2.8209	0.0023698
					Novel00049	5.6005	5.1551e-05
					Novel00050	7.2925	1.1806e-14
					Novel00053	-1.7884	0.0018738
					Novel00056	-3.9064	6.6471e-10
					Novel00058	1.0713	5.8239e-05
					Novel00064	-1.9787	1.4946e-05
					Novel00065	-3.0849	0.0042452
					Novel00066	-1.4969	0.013439
					Novel00067	3.1836	5.3032e-06
					Novel00068	2.5881	4.5999e-22
					Novel00070	-1.5566	0.0056933
					Novel00071	-3.0799	1.7153e-24
					Novel00073	4.1564	1.1773e-10
					Novel00075	-3.6918	3.1804e-08
					Novel00077	-1.7407	3.8773e-08
					Novel00078	-3.6149	1.8021e-12
					Novel00079	4.6462	3.7082e-07
					Novel00080	-1.928	0.0013235
					Novel00082	1.3976	0.0006687
					Novel00087	-1.1507	1.8451e-05
					Novel00089	-1.9821	0.021493
					Novel00090	3.1305	4.5258e-05
					Novel00093	1.7515	3.9332e-05
					Novel00094	2.0701	0.00031161
					Novel00095	-1.0819	1.3279e-05
					Novel00097	1.841	0.00084891
					Novel00099	2.0362	6.5316e-12
					Novel00101	2.0984	4.4006e-07
					Novel00102	1.525	1.4054e-05
					Novel00105	-2.0109	4.3e-08
					Novel00106	-1.5977	3.1565e-10
					Novel00108	-1.6602	1.3685e-05
					Novel00109	-2.5405	0.00011401
					Novel00110	-4.3453	0.020573
					Novel00115	5.9642	4.4119e-41
					Novel00117	-1.4415	0.0020204
					Novel00119	4.6638	2.899e-14
					Novel00120	5.7533	0.00051931
					Novel00121	-1.333	0.011931
					Novel00122	-2.0555	2.5642e-05
					Novel00124	-4.656	1.2434e-15
					Novel00129	-0.76494	0.024708
					Novel00130	-2.0725	6.8875e-05
					Novel00133	2.8603	3.081e-23
					Novel00139	-0.64803	0.007943
					Novel00140	-1.5061	0.011672
					Novel00144	-1.3879	2.1869e-11
					Novel00146	-1.2783	0.018771
					Novel00147	-1.0828	0.00036069
					Novel00148	-2.5576	2.4009e-05
					Novel00151	-1.3799	0.0082317
					Novel00152	2.1285	9.4961e-19
					Novel00153	0.8562	3.4939e-39
					Novel00154	2.8926	5.3569e-12
					Novel00155	-2.3376	1.9891e-11
					Novel00157	-3.6071	1.3904e-10
					Novel00159	-1.9202	1.3811e-06
					Novel00162	-1.9776	0.008307
					Novel00163	2.2751	7.0161e-09
					Novel00168	-2.6843	0.0014335
					Novel00169	-0.97198	0.00046916
					Novel00170	3.9638	5.1965e-11
					Novel00172	-7.1586	0.00050387
					Novel00176	-2.3004	0.0010095
					Novel00177	7.7009	5.6789e-69
					Novel00178	1.8827	0.0015692
					Novel00182	-1.3749	1.2552e-05
					Novel00185	-1.6441	1.7004e-05
					Novel00186	2.1422	1.276e-05
					Novel00191	5.7877	2.4875e-06
					Novel00192	-1.9767	0.00075393
					Novel00193	-1.5691	0.0031391
					Novel00195	5.0542	4.2993e-06
					Novel00197	3.445	1.0724e-05
					Novel00198	4.7003	1.7991e-27
					Novel00199	-2.0195	0.0032368
					Novel00204	-1.3658	0.0018228
					Novel00205	0.65223	0.012541
					Novel00209	1.0644	0.012011
					Novel00210	8.7706	2.0108e-146
					Novel00211	-1.2431	3.7757e-17
					Novel00212	-1.7452	0.0030991
					Novel00214	1.6116	1.6145e-05
					Novel00215	3.305	1.7457e-05
					Novel00216	2.9312	1.2693e-16
					Novel00217	0.7324	0.0030773
					Novel00218	2.9957	1.6928e-23
					Novel00220	-1.5434	0.0034087
					Novel00221	2.2688	0.0021043
					Novel00222	-2.1468	1.3208e-09
					Novel00223	-2.4489	0.002623
					Novel00226	-0.96503	0.0038237
					Novel00229	1.0407	0.0060768
					Novel00230	-2.6421	2.4441e-10
					Novel00231	1.1179	0.0033036
					Novel00233	-0.73322	0.0065409
					Novel00234	1.8934	8.6139e-12
					Novel00235	-1.7143	5.6749e-11
					Novel00237	1.4481	6.9993e-08
					Novel00238	-5.1898	2.256e-10
					Novel00243	-1.5237	4.2175e-09
					Novel00244	2.3708	0.00045556
					Novel00251	1.958	4.4011e-05
					Novel00253	-0.6389	0.010474
					Novel00255	0.93537	0.008203
					Novel00258	1.5426	0.016302
					Novel00259	3.8377	3.6429e-17
					Novel00260	-2.7983	5.5323e-05
					Novel00261	-1.7544	9.1318e-06
					Novel00262	-2.557	6.391e-06
					Novel00264	2.0892	0.0084028
					Novel00266	-1.8282	0.0015247
					Novel00268	4.5024	1.7428e-18
					Novel00273	-0.84175	0.00098046
					Novel00276	-3.2657	4.128e-17
					Novel00277	1.5503	6.1829e-09
					Novel00279	3.8107	0.0053349
					Novel00282	-4.3245	1.7642e-12
					Novel00286	6.965	9.0447e-21
					Novel00287	2.4971	5.7399e-07
					Novel00288	2.3109	0.0026312
					Novel00289	-3.2485	0.0026063
					Novel00293	8.5229	1.7038e-32
					Novel00294	-1.804	6.2791e-13
					Novel00295	-1.801	0.011437
					Novel00296	-3.8873	1.3567e-06
					Novel00298	2.3011	0.011114
					Novel00300	-3.7237	0.0094685
					Novel00301	-2.9631	1.7119e-20
					Novel00302	3.8582	0.0011949
					Novel00304	-4.6576	1.235e-63
					Novel00305	1.1031	0.011204
					Novel00307	-1.7827	5.404e-05
					Novel00308	-0.7383	0.019049
					Novel00310	0.82681	0.0027191
					Novel00314	4.7974	2.1181e-20
					Novel00317	-2.2118	0.0010892
					Novel00320	-2.3396	1.8995e-06
					Novel00321	-1.8959	2.9548e-06
					Novel00324	-1.995	5.248e-15
					Novel00325	-1.8618	0.00012683
					Novel00327	8.0782	1.3955e-48
					Novel00329	6.1681	3.2345e-07
					Novel00330	4.0452	8.0748e-29
					Novel00336	1.6694	1.1781e-09
					Novel00339	1.3302	0.0002235
					Novel00341	-1.2757	0.015946
					Novel00342	1.916	3.0579e-05
					Novel00344	-3.5338	1.9344e-08
					Novel00345	0.60154	0.024633
					Novel00346	2.8612	9.5617e-09
					Novel00347	-4.0424	0.00049744
					Novel00348	2.6934	2.0485e-05
					Novel00349	8.4134	1.5886e-44
					Novel00350	-1.2711	0.0024899
					Novel00353	-3.1708	1.2802e-05
					Novel00355	2.1231	4.9657e-07
					Novel00356	-3.9203	7.2733e-07
					Novel00357	-4.3184	0.0040699
					Novel00358	-1.5565	0.01768
					Novel00359	-3.896	0.00091931
					Novel00366	3.6625	4.1051e-08
					Novel00372	-6.1933	0.00038343
					Novel00374	3.7711	2.1014e-06
					Novel00377	-1.9822	1.5087e-09
					Novel00378	-1.1169	0.0037867
					Novel00380	2.4783	5.2408e-05
					Novel00381	-3.389	2.8738e-18
					Novel00387	1.8912	0.0059818
					Novel00388	2.5042	0.001703
					Novel00397	1.7397	0.018086
					Novel00398	-2.0081	0.0018735
					Novel00402	2.9617	4.2638e-16
					Novel00403	-2.9299	0.005631
					Novel00404	1.3556	0.00032461
					Novel00405	3.8723	0.015507
					Novel00406	-1.1646	0.0011532
					Novel00407	-2.9777	8.9966e-05
					Novel00408	3.3161	1.0882e-06
					Novel00409	-3.7314	3.8479e-06
					Novel00412	4.6928	2.0688e-07
					Novel00413	6.5776	2.2922e-09
					Novel00414	2.6375	0.0005885
					Novel00416	-4.2993	2.3881e-05
					Novel00417	-4.1816	8.0478e-05
					Novel00419	-1.0666	0.011897
					Novel00424	-1.0522	0.01988
					Novel00425	-1.5215	0.0052688
					Novel00427	0.93057	0.0006705
					Novel00429	2.8926	3.5254e-12
					Novel00431	3.5423	3.5345e-08
					Novel00433	-1.6201	0.00011716
					Novel00434	1.8354	9.717e-06
					Novel00435	1.822	6.0648e-07
					Novel00436	-0.86234	0.00062996
					Novel00437	-2.148	0.00049032
					Novel00438	-0.81419	0.00064077
					Novel00443	2.0572	1.7819e-17
					Novel00444	-7.8407	4.2782e-21
					Novel00445	1.9919	5.6065e-07
					Novel00451	-0.8641	4.6824e-05
					Novel00452	-2.0799	3.7085e-08
					Novel00453	-3.4191	4.0554e-09
					Novel00454	6.615	5.795e-55
					Novel00455	2.0489	1.3139e-05
					Novel00459	1.2873	0.00021901
					Novel00462	2.2709	0.0016989
					Novel00464	4.7154	3.6068e-38
					Novel00465	-2.7943	1.4237e-11
					Novel00466	1.2486	0.0002814
					Novel00468	1.788	0.0010929
					Novel00469	-3.3915	6.9346e-05
					Novel00471	2.4672	3.5826e-17
					Novel00475	-3.9113	7.2517e-06
					Novel00478	-2.7046	2.4591e-22
					Novel00482	0.67469	0.018375
					Novel00483	2.4526	2.2146e-11
					Novel00486	-1.3903	5.716e-07
					Novel00490	3.5125	4.8182e-05
					Novel00492	6.6039	1.1237e-10
					Novel00498	3.7766	3.9124e-29
					Novel00500	-4.1693	9.7127e-05
					Novel00502	-5.2225	0.0004115
					Novel00504	2.2299	1.2582e-05
					Novel00505	1.3721	0.0003412
					Novel00506	-0.97603	0.0089578
					Novel00507	4.1442	0.00018898
					Novel00508	1.1468	6.1095e-06
					Novel00510	-2.1003	0.0088918
					Novel00512	1.5339	3.5449e-08
					Novel00517	5.2725	1.4014e-15
					Novel00518	-1.3761	5.4091e-08
					Novel00520	8.1921	2.0498e-52
					Novel00521	-1.0422	0.0001476
					Novel00522	9.3769	2.7414e-145
					Novel00523	3.1094	2.1345e-07
					Novel00525	-2.1348	0.00015391
					Novel00526	1.5362	0.0013607
					Novel00529	3.0815	5.1609e-63
					Novel00530	1.3985	3.8226e-58
					Novel00532	-0.85474	0.0056524
					Novel00533	3.3552	0.013284
					Novel00534	-2.1541	1.8873e-05
					Novel00535	1.562	7.3586e-08
					Novel00536	-1.0045	0.00166
					Novel00539	-2.1958	2.3185e-05
					Novel00540	-5.9135	8.0122e-10
					Novel00541	-4.0071	2.8882e-08
					Novel00542	5.6336	2.8434e-39
					Novel00543	-4.8057	0.0039432
					Novel00544	-2.6667	0.021701
					Novel00546	2.1796	0.0067748
					Novel00548	1.3674	0.00025628
					Novel00549	2.2002	3.5844e-16
					Novel00550	2.6995	0.0011768
					Novel00551	-1.2931	0.00060457
					Novel00554	2.279	1.2682e-06
					Novel00562	9.0876	3.1489e-06
					Novel00563	0.72782	0.01887
					Novel00564	-3.6677	9.246e-16
					Novel00569	0.61353	2.7941e-07
					Novel00570	5.9981	3.1004e-07
					Novel00573	-1.7294	0.00040529
					Novel00574	-2.4912	0.00011733
					Novel00575	-2.0213	0.0027342
					Novel00577	-1.9642	4.5419e-10
					Novel00578	-1.4895	0.00087456
					Novel00580	1.6985	0.0031129
					Novel00583	1.3627	0.00033176
					Novel00586	2.6212	0.00010228
					Novel00589	4.0998	1.4715e-28
					Novel00590	1.8808	0.011421
					Novel00591	7.7115	1.9331e-43
					Novel00593	1.5522	2.9924e-06
					Novel00595	-2.3996	0.00056834
					Novel00596	-1.9489	1.4241e-11
					Novel00597	2.3437	5.5448e-08
					Novel00598	3.0922	7.51e-12
					Novel00599	-5.3277	1.6745e-06
					Novel00600	-3.6595	2.3483e-09
					Novel00601	0.73247	2.5799e-17
					Novel00602	1.374	1.7062e-12
					Novel00605	5.8896	4.9963e-06
					Novel00606	-2.1201	0.00013018
					Novel00609	1.7157	5.1707e-08
					Novel00610	1.2661	0.022239
					Novel00612	-1.0991	0.022001
					Novel00614	-2.754	0.00085572
					Novel00615	-5.3684	5.4154e-08
					Novel00616	1.9492	8.4507e-05
					Novel00617	4.1514	1.7118e-43
					Novel00620	-3.6465	0.015716
					Novel00621	5.038	0.0016722
					Novel00622	-4.2106	7.4507e-09
					Novel00624	-1.0063	4.144e-05
					Novel00625	-0.80943	0.0036968
					Novel00626	-7.2502	6.3416e-13
					Novel00629	-2.5908	1.6913e-08
					Novel00630	-2.7978	8.2507e-10
					Novel00631	1.6733	8.0524e-10
					Novel00632	5.7829	1.3343e-29
					Novel00633	-1.405	0.00010832
					Novel00635	2.6761	9.6712e-09
					Novel00639	4.6457	2.3625e-29
					Novel00642	-2.5906	0.0044786
					Novel00643	-2.3805	0.013402
					Novel00644	3.6103	7.8734e-07
					Novel00645	5.3741	4.859e-30
					Novel00646	-3.8456	8.5626e-14
					Novel00648	-3.6734	0.00028224
					Novel00649	2.2046	0.023799
					Novel00650	2.715	9.2064e-06
					Novel00653	-0.83941	0.011944
					Novel00655	7.7272	3.0518e-25
					Novel00656	-2.9666	4.1376e-07
					Novel00657	4.5481	9.3237e-37
					Novel00659	-1.036	0.00042266
					Novel00660	0.9569	0.00073347
					Novel00662	-2.536	0.002469
					Novel00663	-2.1149	0.0050356
					Novel00665	4.6785	1.3036e-13
					Novel00669	5.5964	4.2139e-13
					Novel00671	4.4242	1.9947e-05
					Novel00672	5.8773	1.0742e-15
					Novel00673	-2.6526	0.00030636
					Novel00674	0.76054	0.0078985
					Novel00675	1.741	2.4788e-05
					Novel00676	-1.4083	1.7295e-07
					Novel00677	-1.4316	0.00030516
					Novel00678	3.0691	3.0641e-23
					Novel00684	1.5105	0.0022787
					Novel00687	3.5366	0.0078187
					Novel00688	1.2293	1.0876e-05
					Novel00689	-0.89399	0.0059783
					Novel00691	4.8114	7.4256e-11
					Novel00693	2.5432	0.0014723
					Novel00696	-1.3129	0.018095
					Novel00698	0.98971	0.00033683
					Novel00700	4.6795	6.8193e-10
					Novel00702	2.5312	1.3784e-10
					Novel00704	1.862	2.8899e-14
					Novel00705	-2.4956	0.015418
					Novel00706	0.69451	0.011003
					Novel00708	7.114	4.0255e-65
					Novel00709	3.9946	8.2085e-35
					Novel00711	1.0519	0.0063468
					Novel00712	-1.0777	0.019027
					Novel00715	-2.7168	0.010945
					Novel00716	-1.4825	0.00014672
					Novel00722	-2.3842	1.2445e-12
					Novel00724	-0.97481	0.00076019
					Novel00727	-1.6396	0.00017964
					Novel00730	-2.4691	0.00059122
					Novel00733	4.9887	9.8777e-11
					Novel00734	3.1972	7.3628e-11
					Novel00739	1.0269	0.0085954
					Novel00741	2.0094	1.1119e-06
					Novel00742	1.1047	0.0061414
					Novel00746	1.623	0.015418
					Novel00748	10.599	2.2979e-97
					Novel00751	3.3941	1.7932e-05
					Novel00754	-1.4228	0.0032051
					Novel00755	-3.6142	0.00057146
					Novel00756	3.2143	3.8317e-05
					Novel00757	1.491	1.2684e-07
					Novel00760	2.4562	0.00016296
					Novel00761	1.9992	6.8599e-09
					Novel00762	-1.2593	0.0002615
					Novel00764	4.4149	1.8882e-40
					Novel00775	-1.085	0.0049541
					Novel00780	-2.964	7.1648e-12
					Novel00786	-1.5682	0.014845
					Novel00787	-3.489	1.0013e-19
					Novel00788	-5.3199	5.7203e-07
					Novel00789	4.4279	1.0359e-07
					Novel00791	-2.5457	0.0061557
					Novel00792	2.724	7.1629e-17
					Novel00795	-1.5202	0.00030101
					Novel00796	7.2839	1.4269e-14
					Novel00799	-0.84479	0.0080291
					Novel00802	2.483	0.00014227
					Novel00806	-0.91738	0.023149
					Novel00807	-1.2379	0.00055825
					Novel00808	3.1121	1.0083e-11
					Novel00809	2.1779	0.0014201
					Novel00811	1.7803	0.00095332
					Novel00813	-3.2602	1.5505e-05
					Novel00815	1.8706	9.5118e-08
					Novel00817	-2.2448	0.0015081
					Novel00818	-1.489	0.0098313
					Novel00819	1.2503	0.0010646
					Novel00826	-4.0896	0.0010738
					Novel00827	7.0594	1.0633e-12
					Novel00832	-1.9527	0.014666
					Novel00834	1.3966	0.024524
					Novel00836	4.6326	0.0052351
					Novel00840	-1.3199	7.4159e-07
					Novel00841	-2.4236	2.6706e-08
					Novel00845	-2.6446	0.00060123
					Novel00847	-2.1585	2.0076e-11
					Novel00848	-1.7486	5.0318e-07
					Novel00851	1.1266	0.0030353
					Novel00853	1.7909	1.0432e-08
					Novel00855	1.4046	3.5845e-07
					Novel00858	3.0316	0.00023046
					Novel00859	-3.1113	0.013466
					Novel00860	-3.592	1.3731e-22
					Novel00861	-1.0792	0.00024509
					Novel00862	1.0461	0.0036514
					Novel00863	-3.9051	1.7687e-15
					Novel00864	1.0875	0.0029209
					Novel00866	1.2999	0.00040228
					Novel00869	-1.6426	0.00708
					Novel00870	1.3105	0.015663
					Novel00872	2.3352	0.00018276
					Novel00876	-3.6172	1.1601e-21
					Novel00877	-3.6789	1.0398e-17
					Novel00878	1.1918	0.010966
					Novel00880	-1.8934	0.0014332
					Novel00881	-1.8224	2.817e-13
					Novel00882	1.4952	0.014027
					Novel00887	-0.6805	0.01622
					Novel00888	7.2499	1.2513e-33
					Novel00890	-2.0478	0.0025297
					Novel00892	1.5785	4.6674e-05
					Novel00893	-1.5292	0.0009125
					Novel00896	1.1045	0.0017874
					VIT_00s0120g00010	-1.1341	0.00097479
					VIT_00s0125g00030	2.9066	1.3256e-06
					VIT_00s0125g00170	-1.1673	0.0068578
					VIT_00s0125g00180	0.77006	0.016866
					VIT_00s0125g00200	9.2573	1.5735e-79
					VIT_00s0125g00250	-1.5738	2.7528e-08
					VIT_00s0125g00260	-0.67781	0.0064725
					VIT_00s0125g00280	3.3901	4.5776e-39
					VIT_00s0125g00310	-1.1704	0.0034202
					VIT_00s0125g00410	-4.3208	0.00016519
					VIT_00s0144g00010	-1.8199	0.012967
					VIT_00s0144g00040	-1.2435	0.0047997
					VIT_00s0144g00290	-1.6852	0.00011862
					VIT_00s0153g00050	1.4656	1.2118e-09
					VIT_00s0160g00330	2.1706	0.019793
					VIT_00s0169g00040	-0.82802	0.01038
					VIT_00s0174g00110	1.7691	4.059e-05
					VIT_00s0174g00130	-0.70221	0.023049
					VIT_00s0174g00160	3.9968	1.8385e-05
					VIT_00s0174g00190	0.6951	0.0029435
					VIT_00s0174g00200	-0.58822	0.019347
					VIT_00s0174g00300	-0.95698	0.0010395
					VIT_00s0174g00310	1.9483	4.2071e-11
					VIT_00s0179g00030	1.208	0.015234
					VIT_00s0179g00110	-0.66212	0.018932
					VIT_00s0179g00150	-2.0805	4.7453e-12
					VIT_00s0179g00250	-5.071	0.0010136
					VIT_00s0179g00260	-3.18	1.0661e-28
					VIT_00s0179g00290	-0.554	0.018618
					VIT_00s0179g00300	1.3911	1.0241e-08
					VIT_00s0179g00310	2.389	4.3372e-16
					VIT_00s0179g00320	3.1605	6.6524e-34
					VIT_00s0179g00330	2.6051	0.00067552
					VIT_00s0179g00340	8.8663	4.5403e-134
					VIT_00s0179g00350	3.2976	5.1355e-31
					VIT_00s0179g00360	-2.3088	1.9213e-15
					VIT_00s0179g00380	8.1786	1.8486e-53
					VIT_00s0181g00010	1.5554	5.0796e-10
					VIT_00s0181g00040	-1.1347	0.023171
					VIT_00s0181g00050	2.4838	0.0008552
					VIT_00s0181g00060	-2.0213	2.9446e-08
					VIT_00s0181g00080	-2.8664	0.00086371
					VIT_00s0181g00100	-1.924	1.8285e-12
					VIT_00s0181g00160	-1.0264	0.017653
					VIT_00s0181g00170	-1.1846	0.00039562
					VIT_00s0181g00180	8.6859	2.9261e-32
					VIT_00s0181g00200	8.3217	2.8869e-29
					VIT_00s0181g00230	-0.7391	0.016891
					VIT_00s0181g00250	-0.67966	0.016006
					VIT_00s0181g00260	-1.8393	1.7256e-12
					VIT_00s0184g00030	-0.91154	0.00030158
					VIT_00s0184g00040	4.7799	5.5326e-53
					VIT_00s0184g00050	0.87888	0.00091794
					VIT_00s0184g00110	2.5602	1.7719e-28
					VIT_00s0186g00090	2.1862	7.1179e-16
					VIT_00s0187g00040	1.1379	0.00096926
					VIT_00s0187g00110	0.69407	0.0033071
					VIT_00s0187g00120	4.0931	1.4466e-28
					VIT_00s0187g00130	2.9182	5.5375e-18
					VIT_00s0187g00150	-1.0315	2.4163e-05
					VIT_00s0187g00160	-1.0279	2.62e-05
					VIT_00s0187g00170	-0.6468	0.010253
					VIT_00s0187g00190	1.0214	9.6329e-05
					VIT_00s0187g00210	1.1303	4.3687e-05
					VIT_00s0187g00240	0.84461	0.0027932
					VIT_00s0187g00280	-1.4026	2.3318e-06
					VIT_00s0187g00290	-0.99654	0.0021512
					VIT_00s0187g00310	2.6646	3.7561e-05
					VIT_00s0187g00320	-1.1758	0.0011528
					VIT_00s0187g00330	-1.1092	0.012993
					VIT_00s0187g00350	-1.2647	1.7454e-07
					VIT_00s0187g00360	2.1675	1.656e-18
					VIT_00s0189g00010	5.8358	9.9844e-15
					VIT_00s0189g00020	0.87768	0.011103
					VIT_00s0189g00030	-0.87878	0.013984
					VIT_00s0193g00030	-1.4837	0.0038632
					VIT_00s0194g00030	1.0852	4.7339e-06
					VIT_00s0194g00060	1.8048	5.3888e-06
					VIT_00s0194g00070	-1.4016	1.9149e-07
					VIT_00s0194g00100	-0.82468	0.0010941
					VIT_00s0194g00110	-1.5982	9.1104e-10
					VIT_00s0194g00140	1.3224	0.00019054
					VIT_00s0194g00180	-6.3752	7.9005e-14
					VIT_00s0194g00190	-1.9235	3.271e-07
					VIT_00s0194g00200	-1.0075	0.00081515
					VIT_00s0194g00260	-1.5429	1.5038e-05
					VIT_00s0194g00270	-0.80894	0.0015505
					VIT_00s0194g00380	5.5409	4.5309e-10
					VIT_00s0198g00040	-3.2563	0.00099747
					VIT_00s0198g00130	-2.6847	0.0098074
					VIT_00s0199g00070	0.89618	0.024872
					VIT_00s0199g00080	1.8301	2.3417e-08
					VIT_00s0199g00090	2.1405	0.00013648
					VIT_00s0199g00100	2.5255	1.4899e-06
					VIT_00s0199g00120	2.6221	4.3554e-14
					VIT_00s0199g00130	-1.5209	7.6768e-09
					VIT_00s0199g00160	2.09	0.0020741
					VIT_00s0199g00170	-1.3432	2.711e-07
					VIT_00s0199g00210	5.8006	1.0808e-34
					VIT_00s0199g00220	0.93844	0.0028764
					VIT_00s0199g00270	1.0418	0.00018924
					VIT_00s0201g00060	2.4773	6.4361e-18
					VIT_00s0201g00070	-0.97037	0.0039272
					VIT_00s0203g00020	2.3738	0.0029064
					VIT_00s0203g00070	-3.5078	0.00014201
					VIT_00s0203g00130	2.3701	4.8304e-10
					VIT_00s0203g00140	-2.4667	2.1834e-05
					VIT_00s0203g00150	-2.447	5.1966e-07
					VIT_00s0203g00160	2.6589	2.4455e-14
					VIT_00s0203g00170	1.216	0.00047654
					VIT_00s0203g00180	-1.6332	2.8893e-06
					VIT_00s0203g00200	-0.84917	0.01714
					VIT_00s0203g00210	-2.2353	4.4808e-05
					VIT_00s0203g00220	2.7233	8.4028e-05
					VIT_00s0204g00010	-1.9333	1.1737e-05
					VIT_00s0204g00020	-1.5854	2.1862e-09
					VIT_00s0204g00030	4.0438	2.5084e-08
					VIT_00s0204g00040	1.314	0.00043373
					VIT_00s0204g00120	-4.652	1.242e-11
					VIT_00s0204g00220	0.73467	0.0049833
					VIT_00s0207g00010	0.85982	0.00094785
					VIT_00s0207g00020	-1.789	2.27e-09
					VIT_00s0207g00030	1.6814	0.0036821
					VIT_00s0207g00050	-1.6103	6.5614e-06
					VIT_00s0207g00060	-4.1596	0.0014699
					VIT_00s0207g00070	1.0401	0.0014353
					VIT_00s0207g00090	-1.252	2.8111e-07
					VIT_00s0207g00120	1.448	4.4562e-05
					VIT_00s0207g00130	1.8355	1.7698e-10
					VIT_00s0207g00140	3.2978	0.0019342
					VIT_00s0207g00150	1.2421	0.00064895
					VIT_00s0207g00160	1.8446	0.014044
					VIT_00s0207g00180	2.7826	5.6853e-11
					VIT_00s0207g00200	-1.9379	7.7151e-06
					VIT_00s0207g00210	2.0845	1.5674e-17
					VIT_00s0207g00220	1.4582	2.8997e-07
					VIT_00s0207g00250	1.9991	9.6515e-07
					VIT_00s0207g00280	-0.72187	0.004775
					VIT_00s0211g00030	1.7752	0.00019373
					VIT_00s0211g00040	2.1897	0.00029424
					VIT_00s0211g00050	1.1209	0.021656
					VIT_00s0211g00130	3.6349	1.2375e-07
					VIT_00s0211g00170	3.6609	5.4017e-25
					VIT_00s0214g00040	3.8393	4.1418e-12
					VIT_00s0214g00090	-2.5318	4.6991e-09
					VIT_00s0214g00120	-3.9336	5.1171e-05
					VIT_00s0214g00160	-1.1241	0.0001112
					VIT_00s0216g00020	1.341	9.7189e-08
					VIT_00s0216g00030	-0.98783	3.3116e-05
					VIT_00s0216g00040	-0.86823	0.0010912
					VIT_00s0216g00060	-4.8535	8.7198e-62
					VIT_00s0216g00070	2.6058	1.18e-15
					VIT_00s0218g00010	-2.7799	0.0060514
					VIT_00s0218g00050	3.7687	7.8127e-36
					VIT_00s0218g00070	-1.2071	0.0012845
					VIT_00s0218g00090	2.5065	5.9264e-17
					VIT_00s0218g00110	-1.3421	4.0677e-07
					VIT_00s0218g00130	2.9405	0.018909
					VIT_00s0218g00140	4.4651	4.6684e-33
					VIT_00s0218g00150	-1.0761	0.00052212
					VIT_00s0218g00170	-2.18	1.4453e-11
					VIT_00s0218g00190	-3.3611	1.3364e-06
					VIT_00s0218g00220	6.3525	2.5259e-29
					VIT_00s0220g00030	1.7346	1.6104e-12
					VIT_00s0220g00070	1.5983	3.3743e-10
					VIT_00s0220g00080	-1.3141	0.0019419
					VIT_00s0220g00110	3.4898	6.4528e-34
					VIT_00s0220g00120	-1.365	2.8135e-08
					VIT_00s0220g00160	-1.0649	0.017005
					VIT_00s0220g00180	4.2126	2.2235e-35
					VIT_00s0225g00010	-1.4085	2.4774e-08
					VIT_00s0225g00020	1.3893	3.4321e-09
					VIT_00s0225g00050	-1.3648	5.9225e-08
					VIT_00s0225g00060	-1.4034	0.00036708
					VIT_00s0225g00070	3.2998	7.0434e-35
					VIT_00s0225g00080	1.0036	0.0036076
					VIT_00s0225g00090	1.1924	1.9068e-06
					VIT_00s0225g00100	-1.4175	0.00017362
					VIT_00s0225g00110	-1.1939	4.2463e-06
					VIT_00s0225g00120	-2.1808	2.344e-08
					VIT_00s0225g00130	-0.83109	0.00068246
					VIT_00s0225g00140	1.7327	7.8119e-09
					VIT_00s0225g00150	-0.8813	0.00078797
					VIT_00s0225g00160	1.9796	2.052e-07
					VIT_00s0225g00170	2.0298	0.0017653
					VIT_00s0225g00220	0.56369	0.019029
					VIT_00s0226g00020	-1.0113	0.00014678
					VIT_00s0226g00030	-3.8946	0.018163
					VIT_00s0226g00040	-0.962	0.0021691
					VIT_00s0226g00070	2.6637	1.4004e-15
					VIT_00s0226g00100	-2.3708	1.1411e-09
					VIT_00s0226g00110	-2.3258	6.958e-07
					VIT_00s0226g00140	-2.158	0.0042544
					VIT_00s0226g00150	-1.8407	0.00061982
					VIT_00s0226g00160	0.67224	0.021096
					VIT_00s0227g00070	1.968	2.3101e-09
					VIT_00s0227g00080	-3.2464	0.013149
					VIT_00s0227g00110	1.0238	4.1453e-05
					VIT_00s0227g00130	1.9193	1.018e-09
					VIT_00s0227g00140	1.1644	9.5578e-06
					VIT_00s0227g00200	0.82998	0.0073993
					VIT_00s0228g00060	-0.7654	1.8488e-25
					VIT_00s0228g00070	-0.66814	1.3884e-07
					VIT_00s0229g00020	-0.94708	0.00018811
					VIT_00s0229g00030	-0.89318	0.019842
					VIT_00s0229g00050	1.7275	1.0827e-07
					VIT_00s0229g00070	1.7315	0.014216
					VIT_00s0229g00080	1.5817	0.00036794
					VIT_00s0229g00100	1.919	2.3077e-13
					VIT_00s0229g00120	2.311	6.6591e-17
					VIT_00s0229g00140	1.7564	4.2389e-08
					VIT_00s0229g00150	3.0202	4.7478e-09
					VIT_00s0229g00160	-0.8717	0.0038941
					VIT_00s0229g00190	-4.688	1.4494e-08
					VIT_00s0231g00050	-1.0787	0.00079802
					VIT_00s0231g00070	2.5412	4.3926e-19
					VIT_00s0233g00030	5.1885	7.8504e-34
					VIT_00s0233g00050	-1.501	1.7652e-06
					VIT_00s0233g00060	0.68936	0.010778
					VIT_00s0233g00190	1.6284	1.9099e-07
					VIT_00s0245g00010	-0.65548	2.7598e-07
					VIT_00s0245g00050	1.9575	1.2512e-13
					VIT_00s0246g00010	-4.9088	6.3089e-08
					VIT_00s0246g00050	-1.9205	0.00023453
					VIT_00s0246g00070	-2.8148	2.9127e-06
					VIT_00s0246g00080	-2.0934	2.8542e-09
					VIT_00s0246g00090	-3.7747	1.5164e-10
					VIT_00s0246g00100	-4.4114	5.9375e-31
					VIT_00s0246g00110	-5.7285	3.5228e-28
					VIT_00s0246g00200	1.9092	4.3751e-06
					VIT_00s0250g00020	-1.7094	4.9502e-12
					VIT_00s0252g00010	0.6205	0.020952
					VIT_00s0252g00030	-0.81583	0.0014129
					VIT_00s0252g00040	5.5708	2.0496e-12
					VIT_00s0252g00050	-0.80372	0.010348
					VIT_00s0252g00070	0.73226	0.0018088
					VIT_00s0252g00110	6.1229	0.00086406
					VIT_00s0253g00040	4.8534	4.9764e-52
					VIT_00s0253g00060	0.9596	0.00016164
					VIT_00s0253g00070	-0.74779	0.0037388
					VIT_00s0253g00080	5.771	8.192e-10
					VIT_00s0253g00150	-5.4588	7.2865e-13
					VIT_00s0256g00010	3.4416	0.0072207
					VIT_00s0256g00030	1.9124	9.8549e-15
					VIT_00s0256g00110	1.6451	0.00021729
					VIT_00s0258g00090	3.1893	0.019484
					VIT_00s0259g00110	3.2525	2.3858e-33
					VIT_00s0259g00120	-1.4542	0.00071633
					VIT_00s0259g00140	-1.5006	2.452e-05
					VIT_00s0259g00160	2.0178	2.2144e-13
					VIT_00s0259g00180	-2.7129	0.0035177
					VIT_00s0259g00200	0.73061	0.010783
					VIT_00s0260g00060	1.7079	4.0452e-12
					VIT_00s0260g00080	1.0505	7.3025e-06
					VIT_00s0261g00040	8.0134	8.8935e-50
					VIT_00s0262g00010	4.3017	7.4155e-39
					VIT_00s0262g00090	2.37	0.0010931
					VIT_00s0262g00120	5.1973	9.6159e-23
					VIT_00s0264g00010	1.5157	0.002744
					VIT_00s0264g00020	-0.90474	0.00043828
					VIT_00s0264g00050	2.6629	4.2124e-23
					VIT_00s0264g00060	-0.85592	0.0098584
					VIT_00s0264g00090	-4.1813	2.3291e-31
					VIT_00s0264g00100	-0.63622	0.0070922
					VIT_00s0264g00110	1.557	0.0065841
					VIT_00s0265g00010	1.7678	0.0001356
					VIT_00s0265g00050	1.3558	5.9963e-08
					VIT_00s0265g00070	-1.2459	8.5009e-05
					VIT_00s0265g00080	1.6466	9.7764e-09
					VIT_00s0265g00120	-0.76286	0.0026195
					VIT_00s0265g00130	-1.5437	2.8332e-07
					VIT_00s0265g00140	-4.3386	0.0014405
					VIT_00s0265g00170	1.0257	0.0052976
					VIT_00s0267g00030	1.3313	8.4166e-49
					VIT_00s0269g00020	1.5651	5.0109e-08
					VIT_00s0269g00110	4.8934	8.1393e-06
					VIT_00s0270g00030	2.4963	0.00024167
					VIT_00s0270g00050	0.68848	0.0044069
					VIT_00s0270g00120	3.6126	3.0472e-29
					VIT_00s0271g00010	0.74407	0.00023354
					VIT_00s0271g00080	0.99931	0.00015561
					VIT_00s0271g00100	3.461	0.0016421
					VIT_00s0271g00110	3.8058	4.9318e-13
					VIT_00s0274g00090	2.9369	0.00015513
					VIT_00s0276g00020	2.8712	0.00088273
					VIT_00s0282g00010	2.2248	5.3173e-15
					VIT_00s0282g00020	2.2501	7.5434e-10
					VIT_00s0282g00040	1.8239	7.3069e-09
					VIT_00s0282g00050	-1.5625	0.012568
					VIT_00s0283g00010	2.3651	2.3435e-13
					VIT_00s0283g00030	2.0933	1.1341e-17
					VIT_00s0285g00020	-2.017	0.0041231
					VIT_00s0285g00030	-2.9172	6.2392e-11
					VIT_00s0286g00020	-3.2689	1.0872e-09
					VIT_00s0286g00130	-1.4267	1.7471e-05
					VIT_00s0286g00140	-2.9553	6.0008e-11
					VIT_00s0287g00010	-1.2949	0.0034616
					VIT_00s0287g00030	-1.2086	0.017498
					VIT_00s0287g00040	-1.1768	1.761e-05
					VIT_00s0287g00070	-1.4401	0.0050397
					VIT_00s0287g00080	-1.2263	0.0002611
					VIT_00s0291g00020	4.3313	6.2747e-08
					VIT_00s0291g00050	-2.9278	4.2675e-24
					VIT_00s0291g00060	3.8418	1.8104e-41
					VIT_00s0291g00070	-1.3828	8.1754e-05
					VIT_00s0291g00090	-1.6851	0.012556
					VIT_00s0299g00030	-0.82794	0.0010016
					VIT_00s0299g00060	-0.80946	0.00096066
					VIT_00s0299g00080	0.87067	0.0012765
					VIT_00s0299g00090	-1.0169	0.024296
					VIT_00s0299g00100	-2.9815	1.1721e-13
					VIT_00s0299g00110	-1.0797	0.00021425
					VIT_00s0301g00030	0.85197	0.00045259
					VIT_00s0301g00050	-0.83317	0.019863
					VIT_00s0301g00060	2.874	0.0012235
					VIT_00s0301g00090	-4.1061	1.3668e-05
					VIT_00s0301g00100	1.3342	0.0077299
					VIT_00s0301g00170	0.69703	0.0044905
					VIT_00s0301g00190	2.2728	3.532e-06
					VIT_00s0302g00010	1.3142	0.00027327
					VIT_00s0304g00020	3.2365	6.27e-20
					VIT_00s0304g00030	-2.264	3.3001e-06
					VIT_00s0304g00080	2.9929	2.9969e-19
					VIT_00s0309g00020	-1.1695	4.4708e-05
					VIT_00s0309g00050	-8.4852	8.3747e-11
					VIT_00s0309g00090	-7.9255	7.4589e-10
					VIT_00s0313g00010	5.1171	2.919e-44
					VIT_00s0313g00030	0.63764	0.0073351
					VIT_00s0313g00040	3.7941	2.894e-45
					VIT_00s0317g00020	1.4369	0.0014078
					VIT_00s0317g00030	1.7295	8.5209e-05
					VIT_00s0317g00060	-2.2033	5.1701e-10
					VIT_00s0317g00100	-0.81455	0.015346
					VIT_00s0317g00110	-2.0929	5.0213e-12
					VIT_00s0317g00130	1.1894	3.1182e-07
					VIT_00s0317g00150	-1.2812	1.5621e-05
					VIT_00s0319g00010	2.9457	0.0005319
					VIT_00s0322g00020	5.9675	5.4153e-25
					VIT_00s0322g00030	-2.0296	1.9291e-15
					VIT_00s0322g00040	-0.94036	0.00011291
					VIT_00s0323g00010	-5.6918	2.0279e-05
					VIT_00s0323g00050	-1.1338	0.0050817
					VIT_00s0323g00060	-5.788	2.0209e-77
					VIT_00s0323g00080	-0.69094	0.0043479
					VIT_00s0324g00010	-0.66445	0.01003
					VIT_00s0324g00020	2.0642	0.00025963
					VIT_00s0324g00030	-1.464	0.0017129
					VIT_00s0324g00040	-1.0563	1.3793e-05
					VIT_00s0324g00050	-5.1531	0.0041644
					VIT_00s0324g00060	4.809	0.0021115
					VIT_00s0324g00070	-1.936	2.3646e-11
					VIT_00s0324g00080	-2.0672	1.4684e-07
					VIT_00s0324g00100	6.3956	2.0814e-16
					VIT_00s0332g00140	-3.8445	5.5068e-09
					VIT_00s0332g00160	-3.7182	7.7182e-07
					VIT_00s0332g00170	-5.2227	8.1029e-15
					VIT_00s0333g00040	1.9393	1.3912e-15
					VIT_00s0333g00050	5.0036	4.9861e-63
					VIT_00s0333g00060	2.7696	1.1379e-07
					VIT_00s0333g00070	0.85565	0.0018613
					VIT_00s0335g00080	-1.3859	0.016013
					VIT_00s0337g00010	-2.0508	3.5434e-13
					VIT_00s0337g00040	-3.4708	2.6538e-13
					VIT_00s0337g00060	1.7762	5.0215e-13
					VIT_00s0337g00070	-2.1322	6.0348e-12
					VIT_00s0337g00090	6.7283	4.4653e-20
					VIT_00s0338g00010	-3.2577	8.6077e-33
					VIT_00s0338g00030	-2.2733	6.1846e-05
					VIT_00s0340g00040	3.6094	2.3271e-30
					VIT_00s0340g00090	1.7854	7.5278e-08
					VIT_00s0341g00020	-1.0003	4.4251e-05
					VIT_00s0341g00030	1.0388	5.0224e-05
					VIT_00s0341g00040	-1.0773	0.00068863
					VIT_00s0341g00050	2.8415	1.8197e-24
					VIT_00s0341g00070	-1.451	0.011435
					VIT_00s0346g00080	-1.224	3.3941e-05
					VIT_00s0347g00030	-1.9862	5.6954e-11
					VIT_00s0347g00040	4.0372	1.0321e-14
					VIT_00s0347g00050	-5.9608	3.2249e-16
					VIT_00s0347g00060	-3.4175	9.851e-08
					VIT_00s0347g00070	-4.2134	2.4529e-11
					VIT_00s0347g00080	-4.5106	7.4609e-33
					VIT_00s0349g00030	1.9028	1.291e-09
					VIT_00s0349g00050	3.1494	1.0333e-15
					VIT_00s0349g00060	-0.57015	0.015613
					VIT_00s0353g00050	-1.2042	0.00013698
					VIT_00s0353g00060	-3.2246	7.0173e-25
					VIT_00s0357g00010	-1.439	0.00010771
					VIT_00s0357g00020	1.4566	1.737e-08
					VIT_00s0357g00060	2.4671	1.6765e-13
					VIT_00s0357g00080	5.9113	1.5413e-57
					VIT_00s0357g00100	1.7858	2.2125e-13
					VIT_00s0360g00010	-1.2108	7.2302e-06
					VIT_00s0360g00020	-1.4073	4.3733e-08
					VIT_00s0360g00050	-0.63781	0.013902
					VIT_00s0361g00040	1.2538	1.2189e-07
					VIT_00s0361g00080	-3.5128	1.2423e-41
					VIT_00s0361g00100	-1.0707	0.0093855
					VIT_00s0362g00010	2.6077	0.013929
					VIT_00s0366g00010	-5.9341	5.2822e-23
					VIT_00s0366g00020	-3.2301	8.241e-16
					VIT_00s0370g00010	-0.8044	0.0054137
					VIT_00s0370g00020	1.9417	1.947e-14
					VIT_00s0370g00030	-0.66332	0.017512
					VIT_00s0370g00050	-1.5493	7.5982e-07
					VIT_00s0370g00070	-2.1526	4.4952e-10
					VIT_00s0370g00090	-0.71467	0.003738
					VIT_00s0371g00050	1.6408	2.1839e-06
					VIT_00s0371g00100	-1.3712	3.623e-08
					VIT_00s0373g00010	1.7029	1.1179e-10
					VIT_00s0373g00030	-1.2399	2.27e-05
					VIT_00s0373g00040	-1.5565	2.993e-10
					VIT_00s0374g00020	-4.9527	0.0015352
					VIT_00s0374g00040	-3.3132	0.0033858
					VIT_00s0374g00050	-2.2058	1.0778e-16
					VIT_00s0375g00030	4.7467	5.493e-48
					VIT_00s0375g00040	-2.6883	0.0053704
					VIT_00s0375g00050	3.5453	4.6429e-14
					VIT_00s0379g00060	-1.5461	4.4866e-08
					VIT_00s0379g00070	1.3598	3.241e-07
					VIT_00s0386g00020	2.7924	3.2059e-28
					VIT_00s0386g00040	1.9144	1.6559e-05
					VIT_00s0386g00050	7.5194	2.8559e-79
					VIT_00s0386g00060	1.1584	0.021324
					VIT_00s0389g00030	2.289	2.6533e-07
					VIT_00s0389g00040	1.4997	7.215e-08
					VIT_00s0391g00010	-1.2744	0.0026854
					VIT_00s0391g00030	3.7133	1.5485e-17
					VIT_00s0391g00070	1.0042	0.00051863
					VIT_00s0392g00010	-3.4003	1.9908e-32
					VIT_00s0392g00060	1.4964	0.0030717
					VIT_00s0394g00030	-1.6471	8.4712e-10
					VIT_00s0394g00040	1.8446	0.00010001
					VIT_00s0396g00010	1.0395	5.0568e-08
					VIT_00s0396g00060	-5.2585	0.0002495
					VIT_00s0398g00020	1.249	0.011512
					VIT_00s0398g00060	3.4235	0.02346
					VIT_00s0399g00010	-3.4002	0.00013295
					VIT_00s0399g00020	-2.774	1.3449e-15
					VIT_00s0399g00030	-2.5241	6.7594e-05
					VIT_00s0399g00060	-2.5966	1.7237e-13
					VIT_00s0400g00020	1.359	0.01187
					VIT_00s0404g00010	4.9485	1.7592e-08
					VIT_00s0404g00040	-0.73088	0.01435
					VIT_00s0404g00050	-2.3418	1.1406e-17
					VIT_00s0404g00060	-0.73261	0.0026292
					VIT_00s0404g00100	-5.8985	1.5126e-07
					VIT_00s0407g00060	-1.1641	0.0082551
					VIT_00s0414g00010	-3.5321	6.4505e-10
					VIT_00s0414g00020	-5.5059	3.6713e-32
					VIT_00s0414g00030	-1.3387	0.00018099
					VIT_00s0414g00040	-5.0934	2.2033e-19
					VIT_00s0415g00030	0.54329	0.022977
					VIT_00s0415g00040	-0.83926	0.0005506
					VIT_00s0415g00050	-0.89769	0.00012654
					VIT_00s0415g00060	-0.77896	0.0014573
					VIT_00s0415g00070	2.3228	3.449e-16
					VIT_00s0415g00080	1.4885	2.2076e-07
					VIT_00s0420g00010	4.1968	2.0183e-10
					VIT_00s0429g00030	-0.60726	0.019065
					VIT_00s0429g00040	0.70352	0.0058253
					VIT_00s0432g00010	-4.7169	6.8618e-09
					VIT_00s0434g00010	2.1301	0.013339
					VIT_00s0434g00080	1.1906	0.00031438
					VIT_00s0434g00090	-1.5457	0.00036015
					VIT_00s0438g00010	-0.93743	0.0021173
					VIT_00s0441g00010	-1.318	2.4082e-07
					VIT_00s0441g00020	2.9749	1.4616e-22
					VIT_00s0445g00010	-1.5968	7.732e-05
					VIT_00s0445g00030	1.4309	3.4823e-07
					VIT_00s0445g00040	1.2976	0.00035586
					VIT_00s0454g00010	-0.87017	0.006075
					VIT_00s0454g00030	-1.084	0.0060898
					VIT_00s0455g00010	-1.5686	1.3562e-07
					VIT_00s0456g00020	-2.2217	4.6936e-10
					VIT_00s0456g00040	-3.5851	4.3479e-07
					VIT_00s0459g00030	1.1425	7.9447e-05
					VIT_00s0462g00010	-0.97865	0.016232
					VIT_00s0463g00020	-2.5163	1.4156e-20
					VIT_00s0467g00030	-1.2319	0.013512
					VIT_00s0469g00010	-2.9085	5.7653e-22
					VIT_00s0469g00020	-1.5606	9.1408e-05
					VIT_00s0469g00040	-4.8287	6.3464e-07
					VIT_00s0469g00050	-1.5412	2.3547e-08
					VIT_00s0471g00020	5.1837	0.00026147
					VIT_00s0471g00050	-1.3049	0.0074601
					VIT_00s0475g00020	2.7247	4.4335e-19
					VIT_00s0477g00030	-5.3224	2.386e-07
					VIT_00s0477g00040	-1.7748	9.3887e-10
					VIT_00s0479g00010	-0.936	0.0012099
					VIT_00s0479g00020	6.1716	2.8905e-14
					VIT_00s0480g00030	1.139	0.0080832
					VIT_00s0480g00040	1.2463	0.0067948
					VIT_00s0480g00060	4.6038	5.1293e-05
					VIT_00s0480g00070	5.7577	1.2042e-68
					VIT_00s0480g00080	7.6668	3.8939e-09
					VIT_00s0480g00100	5.9385	3.1769e-06
					VIT_00s0483g00010	1.6584	7.6098e-09
					VIT_00s0483g00020	-1.8347	1.4875e-12
					VIT_00s0484g00020	-4.9391	1.1464e-20
					VIT_00s0484g00030	-1.6264	8.9405e-06
					VIT_00s0487g00010	-1.6774	1.8034e-08
					VIT_00s0490g00010	-1.2833	0.012415
					VIT_00s0494g00010	1.7456	2.9675e-12
					VIT_00s0499g00020	8.9232	2.3962e-125
					VIT_00s0499g00040	0.75441	0.0094004
					VIT_00s0507g00020	0.97094	0.0058826
					VIT_00s0508g00010	-0.66066	0.00023354
					VIT_00s0508g00020	-1.9597	2.6548e-14
					VIT_00s0508g00040	6.5139	5.6284e-63
					VIT_00s0510g00020	0.82524	0.0029447
					VIT_00s0510g00040	-0.99005	0.0013295
					VIT_00s0510g00050	-1.3787	9.1182e-06
					VIT_00s0515g00010	1.1213	4.1477e-05
					VIT_00s0515g00030	-1.1377	0.00024456
					VIT_00s0516g00010	-2.9845	4.4838e-10
					VIT_00s0516g00020	8.2127	2.1939e-68
					VIT_00s0527g00010	-2.7399	9.8174e-20
					VIT_00s0531g00010	-1.3232	0.00091815
					VIT_00s0531g00040	0.98471	0.0085291
					VIT_00s0531g00050	-1.0465	2.998e-05
					VIT_00s0531g00060	5.8401	0.00035392
					VIT_00s0532g00020	2.8651	1.393e-26
					VIT_00s0532g00030	-3.823	2.6535e-08
					VIT_00s0532g00050	1.05	0.00062479
					VIT_00s0533g00010	1.1129	0.0001547
					VIT_00s0533g00020	-2.6764	2.756e-18
					VIT_00s0533g00040	1.087	0.0011057
					VIT_00s0533g00050	2.3755	3.3729e-21
					VIT_00s0540g00010	-3.275	2.0885e-18
					VIT_00s0540g00020	-2.2121	7.9213e-13
					VIT_00s0540g00040	-2.2212	1.4626e-05
					VIT_00s0541g00020	1.183	0.0078015
					VIT_00s0551g00010	1.658	2.5499e-11
					VIT_00s0551g00020	1.4576	6.4193e-10
					VIT_00s0555g00020	-2.6428	6.5108e-10
					VIT_00s0556g00010	1.7506	0.011249
					VIT_00s0558g00020	-1.2387	0.0020834
					VIT_00s0558g00030	-1.686	4.7405e-11
					VIT_00s0561g00020	3.7078	2.2716e-21
					VIT_00s0580g00010	1.1298	4.3615e-05
					VIT_00s0583g00020	2.7409	2.8339e-11
					VIT_00s0583g00030	0.93955	0.00016076
					VIT_00s0583g00040	-0.6202	0.022446
					VIT_00s0585g00020	-0.79555	0.0071947
					VIT_00s0586g00010	-1.8749	1.0728e-06
					VIT_00s0586g00030	4.9114	1.6038e-59
					VIT_00s0587g00030	-0.98745	7.2939e-05
					VIT_00s0587g00040	-1.2795	5.3337e-06
					VIT_00s0590g00010	1.0859	0.00042694
					VIT_00s0590g00020	-1.7911	1.3695e-12
					VIT_00s0592g00010	0.88986	0.0008371
					VIT_00s0598g00010	-0.89173	0.005882
					VIT_00s0598g00030	1.6436	0.013656
					VIT_00s0598g00040	1.4171	2.5138e-06
					VIT_00s0601g00010	-3.0622	8.5325e-15
					VIT_00s0601g00030	1.1948	1.98e-06
					VIT_00s0601g00040	4.1468	9.2466e-07
					VIT_00s0612g00020	1.3535	8.6665e-07
					VIT_00s0612g00030	1.3567	2.9152e-07
					VIT_00s0616g00010	-7.3144	4.5653e-35
					VIT_00s0616g00020	1.8222	8.0647e-13
					VIT_00s0616g00030	7.3783	1.1995e-41
					VIT_00s0625g00020	-2.4567	8.3547e-05
					VIT_00s0625g00040	0.70796	0.0043574
					VIT_00s0629g00020	-1.4063	0.00011716
					VIT_00s0640g00010	-5.1081	1.0091e-05
					VIT_00s0640g00020	-2.7131	7.1479e-14
					VIT_00s0646g00030	-0.88318	0.00035685
					VIT_00s0647g00010	-1.9953	1.3692e-10
					VIT_00s0650g00030	-2.1087	0.0097014
					VIT_00s0652g00010	-1.3637	1.2354e-06
					VIT_00s0652g00020	-1.8925	2.5983e-07
					VIT_00s0659g00010	0.88432	0.0092054
					VIT_00s0662g00020	2.2021	2.0967e-11
					VIT_00s0662g00030	-2.1782	1.2581e-12
					VIT_00s0662g00040	-2.378	1.1944e-16
					VIT_00s0663g00010	2.2456	6.9508e-05
					VIT_00s0665g00020	4.299	0.016907
					VIT_00s0665g00030	2.0421	1.5767e-14
					VIT_00s0672g00010	-1.5289	6.6635e-09
					VIT_00s0682g00010	-0.93127	0.00018478
					VIT_00s0682g00050	5.0397	0.00064375
					VIT_00s0684g00030	-2.3029	3.9776e-09
					VIT_00s0684g00040	-0.67083	0.0084435
					VIT_00s0698g00010	-0.80818	0.00051633
					VIT_00s0701g00010	2.0785	2.2325e-06
					VIT_00s0704g00040	7.8268	4.7719e-55
					VIT_00s0705g00010	-2.1434	3.1345e-14
					VIT_00s0707g00010	1.5659	0.0015137
					VIT_00s0710g00010	-2.7917	8.4271e-05
					VIT_00s0710g00020	-3.4931	2.8479e-23
					VIT_00s0732g00010	-1.7934	2.7124e-12
					VIT_00s0733g00010	2.2122	0.00021416
					VIT_00s0734g00030	1.2989	5.4925e-06
					VIT_00s0742g00030	0.6142	0.016582
					VIT_00s0743g00010	-3.0023	0.012349
					VIT_00s0743g00030	-4.3902	1.1073e-07
					VIT_00s0748g00020	7.3157	0.014963
					VIT_00s0753g00010	1.2451	0.0037219
					VIT_00s0753g00020	-3.481	0.023533
					VIT_00s0759g00010	2.8739	3.1578e-27
					VIT_00s0762g00030	-3.747	1.1162e-12
					VIT_00s0769g00010	-0.54758	0.022138
					VIT_00s0771g00020	1.5188	5.6461e-08
					VIT_00s0772g00010	-5.1264	1.2353e-19
					VIT_00s0772g00020	1.9508	9.1842e-09
					VIT_00s0776g00010	-1.79	3.8647e-10
					VIT_00s0779g00010	-1.3373	1.2182e-07
					VIT_00s0779g00020	5.1822	4.1207e-18
					VIT_00s0780g00010	-1.5299	3.8557e-10
					VIT_00s0780g00020	-0.70152	0.0089424
					VIT_00s0790g00020	-1.967	2.7445e-09
					VIT_00s0801g00010	-1.4757	0.0041961
					VIT_00s0802g00020	2.1857	3.2801e-16
					VIT_00s0804g00010	-1.8143	2.0016e-05
					VIT_00s0804g00020	3.2492	6.3373e-19
					VIT_00s0813g00010	1.778	3.2077e-05
					VIT_00s0817g00010	3.4423	9.6014e-07
					VIT_00s0818g00010	-0.66424	0.0055768
					VIT_00s0820g00020	3.0753	5.3803e-17
					VIT_00s0822g00010	-2.5818	1.6649e-05
					VIT_00s0823g00020	1.5344	1.5387e-07
					VIT_00s0838g00010	-3.5013	1.6391e-10
					VIT_00s0838g00020	1.6026	1.5448e-09
					VIT_00s0848g00010	2.2945	0.0076541
					VIT_00s0848g00030	2.2138	0.011054
					VIT_00s0850g00010	-1.8209	5.821e-06
					VIT_00s0862g00020	-1.1098	0.012676
					VIT_00s0865g00030	2.0467	1.8167e-17
					VIT_00s0868g00010	-0.79468	0.00079151
					VIT_00s0868g00020	2.1451	4.0272e-07
					VIT_00s0872g00010	4.0006	0.019458
					VIT_00s0878g00020	4.3786	1.1511e-18
					VIT_00s0878g00030	-1.3426	1.4431e-06
					VIT_00s0880g00010	5.9415	2.4668e-16
					VIT_00s0895g00010	7.1901	3.9095e-74
					VIT_00s0901g00010	6.0758	8.2195e-07
					VIT_00s0904g00010	3.7772	6.092e-44
					VIT_00s0908g00010	-6.589	8.386e-18
					VIT_00s0914g00010	-1.5015	7.3182e-05
					VIT_00s0916g00010	-1.1807	3.5721e-06
					VIT_00s0920g00010	-1.0633	0.0058342
					VIT_00s0920g00020	-1.3421	0.0015326
					VIT_00s0941g00020	4.2022	0.0011881
					VIT_00s0945g00010	3.6672	1.2589e-11
					VIT_00s0956g00020	2.0055	0.0005118
					VIT_00s0956g00030	-0.76434	0.0097565
					VIT_00s0965g00010	3.1691	4.7705e-10
					VIT_00s0975g00020	-2.4944	4.0421e-09
					VIT_00s0978g00020	0.70009	0.014892
					VIT_00s0981g00010	0.99071	0.017691
					VIT_00s0983g00010	1.3799	6.4052e-06
					VIT_00s0992g00010	1.6562	1.2909e-08
					VIT_00s0992g00030	5.5867	0.0024346
					VIT_00s1003g00010	-1.1796	0.00078117
					VIT_00s1045g00020	-1.1159	0.0058381
					VIT_00s1045g00030	1.914	0.00032479
					VIT_00s1188g00010	1.7932	5.9603e-08
					VIT_00s1194g00010	-0.9898	0.020146
					VIT_00s1206g00010	0.94382	0.0003828
					VIT_00s1211g00010	-1.5214	0.011526
					VIT_00s1227g00010	1.0172	0.00056068
					VIT_00s1232g00030	-2.8975	1.089e-09
					VIT_00s1235g00010	2.2899	2.4477e-12
					VIT_00s1241g00010	4.506	3.0021e-06
					VIT_00s1247g00020	0.71032	0.0042718
					VIT_00s1251g00010	-1.9565	2.2367e-07
					VIT_00s1255g00020	-0.87273	0.0074088
					VIT_00s1274g00010	-0.94784	0.020305
					VIT_00s1286g00010	2.3419	2.1695e-10
					VIT_00s1287g00010	-2.3661	9.7985e-16
					VIT_00s1291g00020	-0.91078	0.00063049
					VIT_00s1306g00010	1.0362	5.0851e-05
					VIT_00s1306g00020	1.4442	0.0013322
					VIT_00s1308g00010	-1.7505	2.8479e-07
					VIT_00s1309g00010	6.9394	0.019899
					VIT_00s1311g00010	1.7626	1.1973e-06
					VIT_00s1312g00010	4.1694	1.6577e-43
					VIT_00s1314g00010	-0.65481	0.0051658
					VIT_00s1321g00010	1.9129	0.00010528
					VIT_00s1322g00010	1.8747	9.3164e-12
					VIT_00s1326g00010	5.0001	2.3086e-12
					VIT_00s1328g00020	1.9851	6.7436e-13
					VIT_00s1339g00010	1.4038	0.0015579
					VIT_00s1343g00010	1.3846	9.1435e-05
					VIT_00s1348g00010	1.8948	0.010062
					VIT_00s1348g00020	3.2661	3.8194e-07
					VIT_00s1349g00010	-1.965	4.2372e-08
					VIT_00s1351g00020	-1.3237	0.024833
					VIT_00s1355g00020	-5.4793	0.0052349
					VIT_00s1356g00010	4.1287	4.5627e-29
					VIT_00s1361g00010	-1.7594	0.0020902
					VIT_00s1364g00010	-0.86481	0.019384
					VIT_00s1364g00020	-1.7856	0.0019146
					VIT_00s1365g00010	7.4911	7.0651e-61
					VIT_00s1372g00010	1.3592	0.010334
					VIT_00s1372g00020	1.1427	2.6504e-06
					VIT_00s1380g00020	-1.9755	0.020325
					VIT_00s1390g00010	-1.0861	0.00013086
					VIT_00s1397g00010	-0.70633	0.024505
					VIT_00s1403g00010	1.2797	1.5741e-06
					VIT_00s1404g00010	7.069	4.203e-46
					VIT_00s1405g00010	-2.1849	1.0571e-09
					VIT_00s1405g00020	-2.145	2.4751e-05
					VIT_00s1406g00010	-0.67265	0.010335
					VIT_00s1428g00010	3.0551	2.0488e-13
					VIT_00s1428g00020	2.0792	3.4136e-10
					VIT_00s1455g00010	-4.4469	0.00017682
					VIT_00s1488g00020	-2.5746	1.4615e-15
					VIT_00s1490g00010	-1.779	3.329e-05
					VIT_00s1506g00010	-1.3637	8.1927e-06
					VIT_00s1522g00010	1.0403	0.0059408
					VIT_00s1525g00010	0.86999	0.0069278
					VIT_00s1530g00010	3.4979	0.0073471
					VIT_00s1542g00020	-1.9374	5.0595e-05
					VIT_00s1543g00010	3.4611	2.3537e-20
					VIT_00s1566g00010	-2.0929	1.0556e-05
					VIT_00s1608g00010	-1.8556	0.0010101
					VIT_00s1616g00010	6.6584	2.9579e-18
					VIT_00s1667g00010	1.2248	4.3321e-05
					VIT_00s1674g00010	0.77724	0.006727
					VIT_00s1679g00010	-1.596	0.0068146
					VIT_00s1682g00010	-0.8745	0.0025029
					VIT_00s1682g00020	-4.4075	2.0716e-34
					VIT_00s1683g00010	-1.2533	0.00051991
					VIT_00s1707g00010	1.5293	0.019963
					VIT_00s1715g00010	1.8574	0.016388
					VIT_00s1739g00010	-1.2898	0.0093698
					VIT_00s1764g00010	-5.3718	2.7398e-55
					VIT_00s1764g00020	5.2155	4.6482e-37
					VIT_00s1847g00010	5.5424	9.6392e-44
					VIT_00s1860g00010	-2.4851	6.7515e-07
					VIT_00s1881g00010	-3.938	6.5192e-13
					VIT_00s1897g00010	1.6556	2.1019e-07
					VIT_00s1916g00010	-0.91621	0.013355
					VIT_00s1918g00010	2.6741	0.0046776
					VIT_00s1937g00010	-0.99976	0.00028516
					VIT_00s2001g00010	1.5911	2.1341e-10
					VIT_00s2015g00020	2.0561	0.00065205
					VIT_00s2032g00010	4.3538	1.255e-35
					VIT_00s2037g00010	-1.2551	3.261e-06
					VIT_00s2038g00010	1.5579	1.0442e-06
					VIT_00s2045g00010	2.2343	0.019546
					VIT_00s2086g00010	1.9179	1.3498e-13
					VIT_00s2117g00010	0.76217	0.015772
					VIT_00s2125g00010	1.6209	3.8447e-10
					VIT_00s2171g00010	-2.2135	1.0299e-12
					VIT_00s2188g00010	2.6357	3.3261e-17
					VIT_00s2207g00010	1.1387	0.00068525
					VIT_00s2213g00010	-5.5927	0.00021223
					VIT_00s2249g00010	0.71189	0.011163
					VIT_00s2258g00010	-3.603	2.063e-12
					VIT_00s2262g00010	-0.93905	0.0018927
					VIT_00s2269g00010	-1.3098	9.7767e-08
					VIT_00s2300g00010	-1.7722	0.00041101
					VIT_00s2364g00010	-2.0729	7.8733e-08
					VIT_00s2376g00010	-1.754	0.0062518
					VIT_00s2377g00010	-1.7301	0.0094943
					VIT_00s2381g00010	-4.8714	5.1121e-06
					VIT_00s2390g00010	-4.2051	6.0855e-14
					VIT_00s2393g00010	-0.89918	0.0020415
					VIT_00s2395g00010	-1.9007	0.0066144
					VIT_00s2419g00010	-10.722	1.3367e-60
					VIT_00s2466g00010	4.628	6.3964e-11
					VIT_00s2481g00010	-0.7641	0.0072905
					VIT_00s2485g00010	6.1791	2.4216e-14
					VIT_00s2497g00010	-1.6895	0.017347
					VIT_00s2499g00010	-1.7384	0.006713
					VIT_00s2527g00010	1.3714	1.7143e-06
					VIT_00s2547g00010	-2.0351	7.4054e-08
					VIT_00s2563g00010	-1.3351	4.2502e-07
					VIT_00s2569g00010	1.9416	8.4847e-09
					VIT_00s2579g00010	-1.015	3.6652e-05
					VIT_00s2607g00010	-1.1785	3.2979e-05
					VIT_00s2608g00010	4.8217	8.989e-08
					VIT_00s2623g00010	-1.1917	6.1618e-05
					VIT_00s2642g00010	5.4311	2.4324e-08
					VIT_00s2668g00010	3.5385	3.1602e-23
					VIT_00s2705g00010	1.9865	0.0096184
					VIT_00s2739g00010	4.4946	0.0084077
					VIT_00s2740g00010	2.7405	0.00020154
					VIT_00s2769g00010	1.6135	1.0009e-05
					VIT_00s2776g00010	-7.0129	7.8169e-13
					VIT_00s2847g00010	-4.3293	3.6283e-18
					VIT_00s2851g00010	1.646	6.3555e-08
					VIT_01s0010g00020	4.7572	2.826e-37
					VIT_01s0010g00060	-1.6362	0.0013798
					VIT_01s0010g00240	1.7491	8.8217e-10
					VIT_01s0010g00330	2.9239	6.2476e-19
					VIT_01s0010g00340	3.2226	9.4801e-14
					VIT_01s0010g00380	-1.7484	0.014835
					VIT_01s0010g00400	-0.70649	0.0069014
					VIT_01s0010g00450	4.231	3.4915e-11
					VIT_01s0010g00510	2.2622	1.6282e-16
					VIT_01s0010g00530	7.2897	1.2886e-27
					VIT_01s0010g00560	-1.8211	2.6613e-11
					VIT_01s0010g00570	-2.8937	0.00083502
					VIT_01s0010g00580	0.58545	0.020007
					VIT_01s0010g00590	0.68178	0.023487
					VIT_01s0010g00600	-2.4519	1.8772e-22
					VIT_01s0010g00610	3.6636	0.00034398
					VIT_01s0010g00630	-1.625	0.0013305
					VIT_01s0010g00650	-1.8362	0.010903
					VIT_01s0010g00670	6.2736	1.0265e-07
					VIT_01s0010g00690	-1.38	0.00017663
					VIT_01s0010g00730	-1.4515	0.0017669
					VIT_01s0010g00750	1.8373	5.0486e-11
					VIT_01s0010g00760	4.6597	5.75e-05
					VIT_01s0010g00820	1.6836	8.3458e-05
					VIT_01s0010g00900	1.9341	0.0026212
					VIT_01s0010g00920	-0.87752	0.0032762
					VIT_01s0010g00940	1.7127	8.953e-08
					VIT_01s0010g00960	3.8039	0.0054007
					VIT_01s0010g00980	-1.4931	4.1511e-05
					VIT_01s0010g00990	-1.5282	2.2954e-06
					VIT_01s0010g01000	2.0639	4.7057e-15
					VIT_01s0010g01090	-6.3939	0.0011647
					VIT_01s0010g01160	-0.82591	0.0044371
					VIT_01s0010g01170	1.1129	0.00023878
					VIT_01s0010g01180	0.74766	0.0015521
					VIT_01s0010g01200	3.6878	3.1947e-45
					VIT_01s0010g01210	3.0445	5.5865e-24
					VIT_01s0010g01220	-1.5709	8.5334e-07
					VIT_01s0010g01260	3.108	0.00084875
					VIT_01s0010g01290	-1.4404	1.7696e-05
					VIT_01s0010g01310	-0.90482	0.021553
					VIT_01s0010g01380	1.0101	0.00014653
					VIT_01s0010g01390	4.9839	6.757e-16
					VIT_01s0010g01430	-1.1241	0.017967
					VIT_01s0010g01460	2.1066	7.9134e-12
					VIT_01s0010g01570	-1.39	0.020856
					VIT_01s0010g01590	-0.90928	0.00033173
					VIT_01s0010g01650	-1.8033	0.020484
					VIT_01s0010g01660	4.3968	5.3071e-47
					VIT_01s0010g01670	2.5732	4.2158e-15
					VIT_01s0010g01710	-1.7751	2.569e-08
					VIT_01s0010g01760	1.7588	3.016e-11
					VIT_01s0010g01800	-0.79527	0.0046837
					VIT_01s0010g01810	1.2449	6.1728e-07
					VIT_01s0010g01830	1.0556	0.00066319
					VIT_01s0010g01840	-4.9354	1.4451e-60
					VIT_01s0010g01870	0.96964	6.7285e-05
					VIT_01s0010g01900	1.2912	0.0007178
					VIT_01s0010g01910	0.73124	9.1324e-07
					VIT_01s0010g02040	3.9749	9.4108e-20
					VIT_01s0010g02070	6.5482	3.6858e-16
					VIT_01s0010g02080	-1.6856	9.4811e-12
					VIT_01s0010g02100	2.4169	3.4784e-11
					VIT_01s0010g02190	-1.6009	0.012369
					VIT_01s0010g02220	1.618	5.8454e-06
					VIT_01s0010g02230	-2.0471	5.9832e-09
					VIT_01s0010g02240	7.3594	1.6339e-48
					VIT_01s0010g02250	2.949	0.0089013
					VIT_01s0010g02260	-1.8697	1.6929e-07
					VIT_01s0010g02380	-1.4859	7.8924e-09
					VIT_01s0010g02410	0.73427	0.0067054
					VIT_01s0010g02420	-1.141	1.4454e-05
					VIT_01s0010g02430	6.6245	3.2882e-76
					VIT_01s0010g02440	3.4772	3.5356e-20
					VIT_01s0010g02460	-2.0012	1.3799e-15
					VIT_01s0010g02490	2.4617	0.00065279
					VIT_01s0010g02530	-1.1155	6.2196e-05
					VIT_01s0010g02540	-1.3553	3.5639e-06
					VIT_01s0010g02550	-1.4244	0.00069265
					VIT_01s0010g02560	5.0534	1.3181e-37
					VIT_01s0010g02580	0.74556	0.0070451
					VIT_01s0010g02590	4.3179	2.7964e-30
					VIT_01s0010g02650	-1.3638	0.0071525
					VIT_01s0010g02670	2.9132	3.3819e-27
					VIT_01s0010g02690	3.1174	1.5696e-21
					VIT_01s0010g02740	2.0783	6.4619e-10
					VIT_01s0010g02750	0.68135	0.0077152
					VIT_01s0010g02760	-0.60723	0.013222
					VIT_01s0010g02770	1.6425	6.8849e-08
					VIT_01s0010g02780	-1.1284	1.5599e-05
					VIT_01s0010g02800	6.4647	2.3356e-35
					VIT_01s0010g02810	-1.4945	1.9924e-05
					VIT_01s0010g02910	1.9669	2.1197e-09
					VIT_01s0010g03020	3.6468	0.015234
					VIT_01s0010g03050	1.4969	1.2686e-08
					VIT_01s0010g03060	2.7154	1.5586e-07
					VIT_01s0010g03300	-0.66388	0.0086081
					VIT_01s0010g03310	1.514	7.0386e-09
					VIT_01s0010g03320	-0.89616	0.00036037
					VIT_01s0010g03330	-1.5485	3.8851e-08
					VIT_01s0010g03360	1.2557	8.2157e-07
					VIT_01s0010g03370	1.5135	4.754e-10
					VIT_01s0010g03380	1.1639	7.5996e-07
					VIT_01s0010g03390	-0.67193	0.007207
					VIT_01s0010g03460	3.6038	0.023799
					VIT_01s0010g03470	7.318	1.109e-05
					VIT_01s0010g03490	3.7969	2.3039e-13
					VIT_01s0010g03510	5.0166	2.8205e-14
					VIT_01s0010g03530	4.2949	2.4262e-31
					VIT_01s0010g03540	5.1691	3.3838e-44
					VIT_01s0010g03550	7.9504	6.4118e-56
					VIT_01s0010g03560	-3.1342	2.7575e-15
					VIT_01s0010g03600	-1.2509	0.0054698
					VIT_01s0010g03610	1.0947	1.5788e-05
					VIT_01s0010g03620	5.7735	3.6544e-84
					VIT_01s0010g03630	-1.3263	3.6312e-07
					VIT_01s0010g03680	-3.4969	2.6282e-05
					VIT_01s0010g03710	2.1859	1.3119e-16
					VIT_01s0010g03730	-2.3001	1.7457e-19
					VIT_01s0010g03740	0.93801	0.018903
					VIT_01s0010g03750	1.6909	4.9548e-12
					VIT_01s0010g03760	-0.95524	0.00032623
					VIT_01s0010g03770	-1.6481	8.2573e-08
					VIT_01s0010g03780	-1.8239	7.8193e-07
					VIT_01s0010g03790	1.1111	2.3874e-06
					VIT_01s0010g03820	-2.4688	1.3239e-06
					VIT_01s0010g03850	-1.7267	1.9688e-12
					VIT_01s0010g03870	6.0975	6.1378e-36
					VIT_01s0010g03890	1.6492	1.0163e-09
					VIT_01s0010g03900	5.1156	0.00040793
					VIT_01s0010g03910	-0.80233	0.0014324
					VIT_01s0010g03930	-4.1261	0.0023713
					VIT_01s0011g00050	-0.67255	0.011958
					VIT_01s0011g00060	1.4394	3.0237e-08
					VIT_01s0011g00070	-0.63393	0.0076117
					VIT_01s0011g00080	2.9489	7.8247e-18
					VIT_01s0011g00100	3.1736	1.9061e-20
					VIT_01s0011g00110	4.8576	6.2948e-11
					VIT_01s0011g00120	1.8347	2.23e-05
					VIT_01s0011g00150	4.2476	1.6846e-25
					VIT_01s0011g00160	0.93386	0.0001268
					VIT_01s0011g00190	-2.49	5.8628e-05
					VIT_01s0011g00220	-1.1654	4.3112e-05
					VIT_01s0011g00250	0.60934	0.013431
					VIT_01s0011g00300	-1.4392	5.2556e-08
					VIT_01s0011g00370	1.3153	2.8621e-08
					VIT_01s0011g00380	-3.8266	8.4835e-06
					VIT_01s0011g00390	-1.2955	2.8539e-07
					VIT_01s0011g00400	3.4538	6.4362e-37
					VIT_01s0011g00410	-0.96313	0.00017734
					VIT_01s0011g00420	-1.4209	1.1746e-05
					VIT_01s0011g00480	-1.0733	3.979e-05
					VIT_01s0011g00490	1.7356	1.4105e-10
					VIT_01s0011g00540	0.92908	0.00016098
					VIT_01s0011g00550	0.84766	0.0039845
					VIT_01s0011g00590	3.5273	2.6557e-34
					VIT_01s0011g00610	1.1652	0.00011933
					VIT_01s0011g00620	1.1978	1.5368e-06
					VIT_01s0011g00650	-1.8003	5.3139e-13
					VIT_01s0011g00670	6.8684	2.971e-29
					VIT_01s0011g00680	2.0775	1.9237e-17
					VIT_01s0011g00690	2.0792	1.9139e-17
					VIT_01s0011g00700	-0.86406	0.00089045
					VIT_01s0011g00710	1.894	0.00051844
					VIT_01s0011g00730	1.4151	6.7576e-07
					VIT_01s0011g00750	5.4782	4.2858e-09
					VIT_01s0011g00770	-0.98334	7.2414e-05
					VIT_01s0011g00780	1.3579	5.7817e-08
					VIT_01s0011g00790	-0.86439	0.00049017
					VIT_01s0011g00820	-1.7423	3.4717e-08
					VIT_01s0011g00830	2.6179	3.0635e-22
					VIT_01s0011g00840	-0.58664	0.022265
					VIT_01s0011g00870	-0.65948	0.0074993
					VIT_01s0011g00910	0.73348	0.0053791
					VIT_01s0011g00920	-1.278	0.00050756
					VIT_01s0011g00930	1.8603	3.0778e-07
					VIT_01s0011g00970	8.6892	2.4053e-35
					VIT_01s0011g01020	-2.2715	0.0016574
					VIT_01s0011g01050	-1.1781	7.8929e-06
					VIT_01s0011g01060	-0.71986	0.0043848
					VIT_01s0011g01080	1.1078	1.883e-05
					VIT_01s0011g01090	1.4781	1.0245e-07
					VIT_01s0011g01120	3.511	0.00091823
					VIT_01s0011g01150	-0.83046	0.0055932
					VIT_01s0011g01190	3.3616	2.0201e-06
					VIT_01s0011g01200	3.8725	1.2325e-29
					VIT_01s0011g01220	2.6934	0.017595
					VIT_01s0011g01230	-0.59501	0.024389
					VIT_01s0011g01240	-0.64433	0.007445
					VIT_01s0011g01280	-0.76691	0.0023094
					VIT_01s0011g01290	-1.8384	3.0245e-10
					VIT_01s0011g01300	1.3492	6.5947e-05
					VIT_01s0011g01310	-1.2585	1.521e-09
					VIT_01s0011g01320	-1.3452	6.8809e-08
					VIT_01s0011g01350	-1.2703	0.018553
					VIT_01s0011g01360	-1.5994	1.1126e-10
					VIT_01s0011g01410	-1.413	1.4127e-08
					VIT_01s0011g01420	0.65312	0.010624
					VIT_01s0011g01470	-0.56524	0.02097
					VIT_01s0011g01510	-1.2611	0.0001336
					VIT_01s0011g01530	-1.732	4.8809e-05
					VIT_01s0011g01600	-1.0479	6.0924e-05
					VIT_01s0011g01610	1.1261	4.0837e-05
					VIT_01s0011g01630	0.80119	0.014062
					VIT_01s0011g01660	-0.78217	0.012805
					VIT_01s0011g01680	0.74555	0.0050027
					VIT_01s0011g01690	-0.74184	0.0030674
					VIT_01s0011g01710	0.92376	0.0001996
					VIT_01s0011g01720	2.5127	1.409e-18
					VIT_01s0011g01730	0.81481	0.010833
					VIT_01s0011g01800	1.0671	0.00046406
					VIT_01s0011g01810	-5.0062	4.6397e-05
					VIT_01s0011g01830	-1.6144	1.3865e-10
					VIT_01s0011g01850	1.4648	5.8329e-06
					VIT_01s0011g01870	-1.0044	3.4887e-05
					VIT_01s0011g01890	3.2874	2.3026e-23
					VIT_01s0011g01900	-1.4841	1.8983e-05
					VIT_01s0011g01920	3.6064	0.00015415
					VIT_01s0011g01940	-0.82074	0.0013459
					VIT_01s0011g01960	0.60335	0.010115
					VIT_01s0011g01970	-2.4035	6.5334e-17
					VIT_01s0011g01980	-2.8675	1.1975e-16
					VIT_01s0011g01990	1.4432	1.844e-08
					VIT_01s0011g02000	2.2761	0.00025126
					VIT_01s0011g02030	4.8427	3.2038e-50
					VIT_01s0011g02040	-1.2466	0.023964
					VIT_01s0011g02050	-1.6098	0.0092482
					VIT_01s0011g02060	-0.90236	0.0043338
					VIT_01s0011g02080	1.2823	1.3924e-06
					VIT_01s0011g02090	1.9107	3.883e-15
					VIT_01s0011g02100	1.507	3.4519e-08
					VIT_01s0011g02130	-1.0241	0.0019678
					VIT_01s0011g02150	0.89418	0.00082446
					VIT_01s0011g02160	-1.7106	0.016566
					VIT_01s0011g02190	-0.64609	0.0091907
					VIT_01s0011g02200	2.2145	1.5775e-19
					VIT_01s0011g02220	-0.69894	0.014159
					VIT_01s0011g02230	0.6803	0.020619
					VIT_01s0011g02320	-2.7283	0.0017636
					VIT_01s0011g02330	-0.83688	0.00089678
					VIT_01s0011g02360	3.0819	0.018957
					VIT_01s0011g02420	4.4598	1.5705e-14
					VIT_01s0011g02430	0.7028	0.01168
					VIT_01s0011g02460	1.3544	1.0013e-06
					VIT_01s0011g02470	3.2031	4.6239e-10
					VIT_01s0011g02480	-1.6291	0.0031359
					VIT_01s0011g02500	8.9264	1.1343e-92
					VIT_01s0011g02520	2.6833	0.00060224
					VIT_01s0011g02550	-1.0357	9.7535e-09
					VIT_01s0011g02600	1.9948	4.2403e-06
					VIT_01s0011g02620	2.5679	0.014831
					VIT_01s0011g02660	7.4965	1.9901e-18
					VIT_01s0011g02710	2.114	5.3029e-14
					VIT_01s0011g02720	6.0195	7.1203e-49
					VIT_01s0011g02730	2.1487	6.0893e-10
					VIT_01s0011g02740	-2.6603	6.0428e-08
					VIT_01s0011g02750	-1.8035	0.00055677
					VIT_01s0011g02770	-0.82098	0.0035219
					VIT_01s0011g02780	-1.8052	4.7535e-05
					VIT_01s0011g02790	1.8078	0.011304
					VIT_01s0011g02800	1.5718	1.3522e-05
					VIT_01s0011g02840	2.5211	3.6861e-16
					VIT_01s0011g02850	0.59618	0.024181
					VIT_01s0011g02880	1.221	0.00023977
					VIT_01s0011g02900	3.3842	0.0019642
					VIT_01s0011g02910	-1.0082	6.3152e-05
					VIT_01s0011g02930	4.7888	4.5041e-57
					VIT_01s0011g02940	2.456	9.7446e-12
					VIT_01s0011g02950	-1.4107	3.6436e-06
					VIT_01s0011g02960	3.0296	2.0766e-30
					VIT_01s0011g02970	-0.71161	0.0080562
					VIT_01s0011g03000	1.8414	7.2423e-07
					VIT_01s0011g03010	-2.9629	5.2239e-26
					VIT_01s0011g03040	3.3616	4.1504e-15
					VIT_01s0011g03050	3.2661	5.1786e-30
					VIT_01s0011g03060	0.86531	0.0012297
					VIT_01s0011g03080	1.1845	7.873e-06
					VIT_01s0011g03090	-2.6067	0.001657
					VIT_01s0011g03100	2.1896	0.0053491
					VIT_01s0011g03110	-2.5838	2.1508e-22
					VIT_01s0011g03120	-2.3131	7.218e-15
					VIT_01s0011g03130	-0.89353	0.0030971
					VIT_01s0011g03160	-1.2906	0.0045222
					VIT_01s0011g03170	-1.396	0.020566
					VIT_01s0011g03210	4.2308	7.3874e-52
					VIT_01s0011g03220	-0.71417	0.0098568
					VIT_01s0011g03230	1.1137	0.0002665
					VIT_01s0011g03280	-0.59435	0.01448
					VIT_01s0011g03320	3.4239	3.7539e-15
					VIT_01s0011g03340	-1.2974	0.019879
					VIT_01s0011g03360	-2.6602	4.511e-09
					VIT_01s0011g03380	1.2428	4.7639e-07
					VIT_01s0011g03390	-3.5055	1.852e-05
					VIT_01s0011g03400	-2.656	6.2775e-26
					VIT_01s0011g03410	-0.81514	0.00055004
					VIT_01s0011g03440	-0.89347	0.00062328
					VIT_01s0011g03450	3.4622	2.5467e-38
					VIT_01s0011g03460	-0.83545	0.0021907
					VIT_01s0011g03470	-1.0635	1.1261e-05
					VIT_01s0011g03480	-4.1224	2.3758e-15
					VIT_01s0011g03490	2.9365	1.5072e-27
					VIT_01s0011g03530	2.9489	0.00081398
					VIT_01s0011g03540	5.4976	3.065e-13
					VIT_01s0011g03580	-0.95924	0.00013358
					VIT_01s0011g03590	2.1648	4.5315e-17
					VIT_01s0011g03600	0.5983	0.024755
					VIT_01s0011g03690	-0.99352	0.02427
					VIT_01s0011g03710	1.8724	2.6087e-08
					VIT_01s0011g03720	4.6557	0.004256
					VIT_01s0011g03740	-1.4286	6.678e-08
					VIT_01s0011g03750	7.4511	6.1181e-18
					VIT_01s0011g03770	7.8762	9.8449e-21
					VIT_01s0011g03820	-0.69068	0.0050762
					VIT_01s0011g03850	-4.5475	2.2901e-07
					VIT_01s0011g03860	3.329	1.0051e-33
					VIT_01s0011g03880	5.8591	1.8725e-53
					VIT_01s0011g03910	1.6211	5.7414e-10
					VIT_01s0011g03930	2.4423	5.8717e-05
					VIT_01s0011g03950	2.5679	0.00065394
					VIT_01s0011g03980	-3.0292	5.6233e-26
					VIT_01s0011g04000	-1.5871	2.1022e-10
					VIT_01s0011g04010	2.242	5.0416e-05
					VIT_01s0011g04020	-3.1119	6.5792e-07
					VIT_01s0011g04030	7.4943	1.8272e-29
					VIT_01s0011g04040	-4.4515	0.0058928
					VIT_01s0011g04080	6.4042	6.4147e-75
					VIT_01s0011g04090	-1.4966	0.001282
					VIT_01s0011g04120	-1.1853	0.0027954
					VIT_01s0011g04140	-1.8778	0.0021985
					VIT_01s0011g04160	1.8774	1.0772e-10
					VIT_01s0011g04170	-0.91711	0.00024511
					VIT_01s0011g04210	-1.0813	0.0060249
					VIT_01s0011g04220	-2.4009	0.00022443
					VIT_01s0011g04260	2.6224	0.0001796
					VIT_01s0011g04270	3.2631	5.0535e-20
					VIT_01s0011g04280	-2.3258	2.1987e-10
					VIT_01s0011g04290	-1.4163	1.1096e-07
					VIT_01s0011g04300	-1.5162	6.5988e-05
					VIT_01s0011g04310	-3.0813	9.0704e-06
					VIT_01s0011g04320	-2.79	2.4208e-22
					VIT_01s0011g04350	-2.2037	1.5703e-19
					VIT_01s0011g04370	-1.549	2.6348e-09
					VIT_01s0011g04380	-4.9983	2.1148e-09
					VIT_01s0011g04400	2.5527	3.8392e-10
					VIT_01s0011g04420	-0.98301	0.00063464
					VIT_01s0011g04430	-4.9852	0.000119
					VIT_01s0011g04450	-1.8672	3.1755e-09
					VIT_01s0011g04460	5.5487	0.00020729
					VIT_01s0011g04480	2.3522	1.0303e-15
					VIT_01s0011g04490	1.7549	3.9778e-13
					VIT_01s0011g04500	1.7472	1.3178e-09
					VIT_01s0011g04510	-1.9757	2.8424e-14
					VIT_01s0011g04520	-1.1622	0.00014278
					VIT_01s0011g04560	-1.5774	5.8035e-06
					VIT_01s0011g04590	-1.4788	0.00011003
					VIT_01s0011g04610	-1.024	0.00014573
					VIT_01s0011g04650	-4.4409	4.4847e-14
					VIT_01s0011g04670	-1.2122	4.5853e-07
					VIT_01s0011g04680	1.8753	5.1391e-11
					VIT_01s0011g04700	-2.2951	1.0968e-10
					VIT_01s0011g04730	2.3022	8.095e-09
					VIT_01s0011g04740	1.392	0.0057145
					VIT_01s0011g04750	1.2978	0.0006588
					VIT_01s0011g04760	1.981	1.1069e-13
					VIT_01s0011g04770	3.1329	9.7716e-26
					VIT_01s0011g04800	-1.4713	1.1496e-08
					VIT_01s0011g04820	-3.8626	8.8597e-20
					VIT_01s0011g04840	1.0142	0.005019
					VIT_01s0011g04870	1.5082	1.4322e-05
					VIT_01s0011g04880	0.8713	0.00086485
					VIT_01s0011g04910	2.3403	1.5271e-16
					VIT_01s0011g04920	0.76522	0.0075585
					VIT_01s0011g04940	0.78545	0.016772
					VIT_01s0011g04960	-1.8891	3.1829e-09
					VIT_01s0011g04990	2.2848	1.974e-19
					VIT_01s0011g05020	2.7197	2.5129e-06
					VIT_01s0011g05050	-2.9861	9.3473e-28
					VIT_01s0011g05200	5.5269	1.6303e-71
					VIT_01s0011g05210	3.5891	1.014e-13
					VIT_01s0011g05220	8.7707	4.2654e-87
					VIT_01s0011g05230	-1.7897	0.0006613
					VIT_01s0011g05240	1.2835	2.5654e-06
					VIT_01s0011g05250	1.3633	4.6945e-08
					VIT_01s0011g05300	-1.0863	1.0215e-05
					VIT_01s0011g05350	-1.1661	9.1014e-05
					VIT_01s0011g05360	2.6185	9.2091e-26
					VIT_01s0011g05390	-1.9901	1.1502e-12
					VIT_01s0011g05410	0.98254	5.174e-16
					VIT_01s0011g05480	2.5238	2.4619e-16
					VIT_01s0011g05500	1.225	7.4775e-07
					VIT_01s0011g05560	0.62203	0.0076452
					VIT_01s0011g05570	0.66195	0.011552
					VIT_01s0011g05590	1.2888	1.5144e-05
					VIT_01s0011g05600	2.5442	4.081e-20
					VIT_01s0011g05610	-2.7762	9.8488e-20
					VIT_01s0011g05620	1.2824	0.014693
					VIT_01s0011g05650	-1.502	2.8616e-08
					VIT_01s0011g05690	-0.88013	0.00075991
					VIT_01s0011g05700	-1.9458	2.9709e-14
					VIT_01s0011g05710	-0.69259	0.0040789
					VIT_01s0011g05730	-1.2031	0.012402
					VIT_01s0011g05790	2.3266	3.7685e-20
					VIT_01s0011g05810	-5.8317	1.9901e-88
					VIT_01s0011g05820	7.4998	1.9151e-18
					VIT_01s0011g05860	1.3525	7.1294e-08
					VIT_01s0011g05870	1.1034	0.0055909
					VIT_01s0011g05880	-1.0703	9.6673e-06
					VIT_01s0011g05890	2.4332	5.8522e-05
					VIT_01s0011g05910	1.859	0.001414
					VIT_01s0011g05920	-1.885	0.01785
					VIT_01s0011g05930	-4.1717	4.998e-08
					VIT_01s0011g05950	-4.2538	1.1829e-24
					VIT_01s0011g05960	-2.8605	9.7961e-17
					VIT_01s0011g05970	-2.2658	2.9046e-16
					VIT_01s0011g05980	-2.1682	9.1607e-06
					VIT_01s0011g06010	5.1995	1.5999e-15
					VIT_01s0011g06020	1.5137	4.8574e-10
					VIT_01s0011g06030	-1.0785	1.3621e-05
					VIT_01s0011g06050	1.2084	2.6712e-06
					VIT_01s0011g06070	-1.3599	2.9175e-07
					VIT_01s0011g06130	0.61739	0.021316
					VIT_01s0011g06150	1.2192	1.1081e-06
					VIT_01s0011g06200	-0.99478	9.5689e-05
					VIT_01s0011g06210	-0.98504	6.5614e-05
					VIT_01s0011g06240	7.2099	6.0707e-14
					VIT_01s0011g06250	-1.2527	2.9866e-07
					VIT_01s0011g06270	1.6179	2.2653e-10
					VIT_01s0011g06280	-0.70652	0.022918
					VIT_01s0011g06290	2.6961	2.1091e-22
					VIT_01s0011g06320	1.9008	0.00010132
					VIT_01s0011g06330	0.89153	0.00040472
					VIT_01s0011g06350	1.5424	1.8447e-41
					VIT_01s0011g06370	-2.8281	0.0023746
					VIT_01s0011g06380	-0.7566	0.0021028
					VIT_01s0011g06400	-1.7429	1.5328e-10
					VIT_01s0011g06410	-0.71879	0.02401
					VIT_01s0011g06430	7.002	2.1941e-99
					VIT_01s0011g06450	-4.3318	1.213e-14
					VIT_01s0011g06460	-1.5578	0.0012561
					VIT_01s0011g06500	2.5135	6.5666e-05
					VIT_01s0011g06560	-1.0456	6.5396e-05
					VIT_01s0011g06570	4.8851	0.0034091
					VIT_01s0011g06580	3.0258	2.3637e-20
					VIT_01s0011g06590	6.8557	1.5573e-33
					VIT_01s0011g06610	3.0592	6.739e-06
					VIT_01s0011g06620	-1.4761	2.5595e-09
					VIT_01s0026g00030	5.385	1.9373e-57
					VIT_01s0026g00080	-2.2852	1.4893e-06
					VIT_01s0026g00090	-0.7203	0.017514
					VIT_01s0026g00140	-1.376	0.013125
					VIT_01s0026g00160	-3.0743	0.010252
					VIT_01s0026g00190	-2.8745	9.4347e-05
					VIT_01s0026g00200	2.906	7.824e-07
					VIT_01s0026g00230	-1.2777	2.1008e-07
					VIT_01s0026g00280	-0.74299	0.002029
					VIT_01s0026g00290	2.1888	0.0010766
					VIT_01s0026g00310	-0.58833	0.013649
					VIT_01s0026g00320	-0.82181	0.0010364
					VIT_01s0026g00330	2.168	2.1078e-16
					VIT_01s0026g00350	0.56134	0.023083
					VIT_01s0026g00360	-1.6747	5.9571e-07
					VIT_01s0026g00450	2.6377	0.00082424
					VIT_01s0026g00480	1.7821	6.3714e-05
					VIT_01s0026g00490	5.1837	1.1836e-06
					VIT_01s0026g00520	1.04	0.0014903
					VIT_01s0026g00530	3.3056	2.8645e-11
					VIT_01s0026g00540	-1.347	3.6786e-07
					VIT_01s0026g00570	5.1442	2.5088e-73
					VIT_01s0026g00580	2.7347	6.7463e-06
					VIT_01s0026g00620	-7.1291	7.9748e-13
					VIT_01s0026g00630	6.2206	0.0001796
					VIT_01s0026g00650	-1.0888	0.00014578
					VIT_01s0026g00670	1.0172	0.00022899
					VIT_01s0026g00680	-0.89856	0.0078202
					VIT_01s0026g00700	1.2412	7.4426e-06
					VIT_01s0026g00710	-0.9805	0.00011154
					VIT_01s0026g00720	1.6502	0.0077484
					VIT_01s0026g00740	2.0946	3.0493e-16
					VIT_01s0026g00810	1.4485	3.3481e-06
					VIT_01s0026g00820	2.4245	1.2669e-10
					VIT_01s0026g00840	1.4651	8.2492e-09
					VIT_01s0026g00920	-0.7243	0.0025568
					VIT_01s0026g00930	0.71442	0.0079204
					VIT_01s0026g00950	1.2925	0.0038741
					VIT_01s0026g00970	1.3708	2.715e-07
					VIT_01s0026g00980	2.5051	1.9198e-18
					VIT_01s0026g00990	0.91558	0.00016759
					VIT_01s0026g01010	-1.0111	0.0056668
					VIT_01s0026g01050	1.0619	2.6913e-05
					VIT_01s0026g01090	1.868	0.00072847
					VIT_01s0026g01130	-1.47	7.8261e-08
					VIT_01s0026g01170	4.6276	1.6158e-06
					VIT_01s0026g01180	4.606	3.7553e-06
					VIT_01s0026g01190	1.8691	2.1932e-10
					VIT_01s0026g01200	1.9926	0.00040881
					VIT_01s0026g01250	4.692	1.6032e-13
					VIT_01s0026g01280	-0.9858	0.012983
					VIT_01s0026g01290	-1.0636	0.0019337
					VIT_01s0026g01400	-2.3318	2.0755e-18
					VIT_01s0026g01420	2.551	1.9607e-16
					VIT_01s0026g01430	-1.3285	5.3049e-07
					VIT_01s0026g01450	-0.78668	0.0048015
					VIT_01s0026g01480	-0.58598	0.016276
					VIT_01s0026g01490	1.6181	2.0518e-08
					VIT_01s0026g01510	-1.1687	2.3808e-06
					VIT_01s0026g01520	-0.6827	0.010989
					VIT_01s0026g01530	-0.87087	0.0063419
					VIT_01s0026g01540	1.3176	5.2931e-06
					VIT_01s0026g01550	-1.856	4.4018e-14
					VIT_01s0026g01570	-1.8286	1.4419e-10
					VIT_01s0026g01590	-0.80329	0.00088462
					VIT_01s0026g01620	-0.86316	0.00048471
					VIT_01s0026g01630	-1.1169	1.2098e-05
					VIT_01s0026g01650	1.1384	1.2804e-06
					VIT_01s0026g01660	-2.1754	3.9231e-18
					VIT_01s0026g01710	-0.89728	0.0019327
					VIT_01s0026g01720	1.2391	1.0685e-06
					VIT_01s0026g01730	-2.3679	0.023632
					VIT_01s0026g01780	-1.6299	2.9894e-05
					VIT_01s0026g01790	1.505	4.132e-09
					VIT_01s0026g01840	-4.3979	1.9726e-23
					VIT_01s0026g01850	8.1514	3.0356e-24
					VIT_01s0026g01860	0.69483	0.0035804
					VIT_01s0026g01870	-4.6672	9.0814e-25
					VIT_01s0026g01880	-1.0181	8.3279e-05
					VIT_01s0026g01890	1.7397	4.7428e-11
					VIT_01s0026g01910	1.5488	4.2388e-06
					VIT_01s0026g01950	3.5132	5.532e-39
					VIT_01s0026g01960	-1.3914	3.6372e-08
					VIT_01s0026g01970	-2.349	1.1543e-09
					VIT_01s0026g02070	2.9919	5.9044e-23
					VIT_01s0026g02100	1.4176	7.8014e-08
					VIT_01s0026g02120	1.6712	1.6186e-10
					VIT_01s0026g02200	1.3036	1.8564e-05
					VIT_01s0026g02250	1.1713	0.00010019
					VIT_01s0026g02260	0.66905	0.022014
					VIT_01s0026g02290	2.1	7.2736e-09
					VIT_01s0026g02310	-1.5811	3.5148e-09
					VIT_01s0026g02330	-4.2401	1.6908e-35
					VIT_01s0026g02340	1.4363	5.5035e-09
					VIT_01s0026g02410	2.0298	4.7091e-17
					VIT_01s0026g02420	-2.9391	2.0773e-14
					VIT_01s0026g02460	-1.1976	1.9622e-05
					VIT_01s0026g02490	-2.2602	6.889e-20
					VIT_01s0026g02520	4.644	4.4717e-16
					VIT_01s0026g02530	0.91031	0.0014466
					VIT_01s0026g02550	1.7194	2.3505e-09
					VIT_01s0026g02580	-4.247	7.6194e-18
					VIT_01s0026g02600	2.3585	6.1347e-17
					VIT_01s0026g02620	-2.0634	2.8141e-17
					VIT_01s0026g02650	-0.61975	0.0081517
					VIT_01s0026g02660	-1.7843	0.00038975
					VIT_01s0026g02680	0.93897	0.0040093
					VIT_01s0026g02690	3.0906	5.3071e-07
					VIT_01s0026g02710	-4.5864	1.3474e-16
					VIT_01s0026g02740	-4.5941	3.4168e-06
					VIT_01s0026g02770	7.5505	6.7528e-74
					VIT_01s0113g00420	1.5874	1.4383e-10
					VIT_01s0113g00430	-0.81035	0.0070582
					VIT_01s0113g00470	2.0321	4.9971e-07
					VIT_01s0113g00500	2.271	2.598e-09
					VIT_01s0127g00010	0.84435	0.0068477
					VIT_01s0127g00060	-3.184	9.4372e-22
					VIT_01s0127g00070	-2.9928	0.00011734
					VIT_01s0127g00110	4.0405	4.6755e-12
					VIT_01s0127g00130	-1.6375	9.6628e-09
					VIT_01s0127g00150	1.5397	6.7068e-07
					VIT_01s0127g00160	-0.73814	0.011175
					VIT_01s0127g00200	2.8147	3.6614e-05
					VIT_01s0127g00210	-1.6503	5.2457e-08
					VIT_01s0127g00230	0.60233	0.015128
					VIT_01s0127g00260	1.585	1.6892e-06
					VIT_01s0127g00340	-1.0197	1.8934e-09
					VIT_01s0127g00350	0.83596	0.0041054
					VIT_01s0127g00360	0.83513	0.0040874
					VIT_01s0127g00400	6.5566	1.7046e-36
					VIT_01s0127g00410	-0.72632	0.01782
					VIT_01s0127g00420	1.4321	5.9065e-08
					VIT_01s0127g00430	-0.70935	0.0038181
					VIT_01s0127g00450	-2.5237	0.00039957
					VIT_01s0127g00460	-2.452	2.4544e-05
					VIT_01s0127g00470	-4.0572	4.5457e-12
					VIT_01s0127g00490	-2.0475	1.6648e-14
					VIT_01s0127g00500	-0.80343	0.0036308
					VIT_01s0127g00520	-2.5237	1.708e-21
					VIT_01s0127g00560	-0.70662	0.0044414
					VIT_01s0127g00590	-3.9238	1.4993e-38
					VIT_01s0127g00610	5.5416	5.5784e-09
					VIT_01s0127g00620	4.1247	2.423e-09
					VIT_01s0127g00680	-5.1944	4.9621e-22
					VIT_01s0127g00690	1.5906	0.0024221
					VIT_01s0127g00710	-1.7339	5.0074e-06
					VIT_01s0127g00730	1.6589	8.6392e-13
					VIT_01s0127g00780	1.5525	2.349e-05
					VIT_01s0127g00800	9.533	2.6635e-154
					VIT_01s0127g00810	0.7926	0.0017239
					VIT_01s0127g00850	5.6014	4.1345e-56
					VIT_01s0127g00870	4.3262	4.0169e-54
					VIT_01s0127g00920	-1.0428	0.006657
					VIT_01s0137g00010	2.0697	2.9971e-15
					VIT_01s0137g00020	2.0292	7.3312e-05
					VIT_01s0137g00030	-2.5512	0.0024248
					VIT_01s0137g00040	5.7987	5.4041e-10
					VIT_01s0137g00130	9.3962	1.7008e-45
					VIT_01s0137g00160	6.4362	1.0749e-30
					VIT_01s0137g00170	2.0502	2.7701e-05
					VIT_01s0137g00180	1.3878	9.6445e-09
					VIT_01s0137g00210	3.0175	2.8634e-29
					VIT_01s0137g00240	3.2807	1.369e-18
					VIT_01s0137g00250	1.2905	1.4085e-07
					VIT_01s0137g00260	-1.9096	5.6569e-05
					VIT_01s0137g00270	-1.0666	0.0021824
					VIT_01s0137g00290	1.4355	6.454e-09
					VIT_01s0137g00320	4.1401	1.1431e-12
					VIT_01s0137g00330	2.1212	8.1345e-05
					VIT_01s0137g00340	2.3245	1.9141e-19
					VIT_01s0137g00360	4.6609	5.8e-07
					VIT_01s0137g00370	2.6535	2.3092e-16
					VIT_01s0137g00390	0.6523	8.0617e-12
					VIT_01s0137g00400	1.4894	0.01478
					VIT_01s0137g00410	-3.3841	0.00015814
					VIT_01s0137g00430	1.1304	0.0014537
					VIT_01s0137g00450	-0.86158	0.0044541
					VIT_01s0137g00460	-0.97056	0.012826
					VIT_01s0137g00540	-1.7998	0.00077218
					VIT_01s0137g00560	-1.8632	0.013998
					VIT_01s0137g00590	-1.0099	0.0054918
					VIT_01s0137g00600	-1.5689	7.6194e-10
					VIT_01s0137g00620	-0.54306	0.022875
					VIT_01s0137g00630	1.1285	1.7775e-05
					VIT_01s0137g00650	2.8016	1.9462e-22
					VIT_01s0137g00700	-4.5398	9.5674e-15
					VIT_01s0137g00710	3.5994	2.3542e-30
					VIT_01s0137g00720	4.4495	8.7072e-38
					VIT_01s0137g00730	2.84	1.0732e-05
					VIT_01s0137g00740	1.4168	5.0269e-06
					VIT_01s0137g00750	7.8474	1.5316e-55
					VIT_01s0137g00760	-0.79525	0.0024
					VIT_01s0137g00780	-4.2512	7.8177e-11
					VIT_01s0146g00020	1.4397	1.299e-08
					VIT_01s0146g00060	0.69595	0.0060446
					VIT_01s0146g00070	2.8951	8.8409e-22
					VIT_01s0146g00090	-0.93895	2.9089e-13
					VIT_01s0146g00100	-1.2847	2.6998e-06
					VIT_01s0146g00110	1.1836	1.0014e-06
					VIT_01s0146g00120	0.92616	0.0024171
					VIT_01s0146g00130	-0.90335	0.022862
					VIT_01s0146g00150	-1.2236	2.1636e-05
					VIT_01s0146g00160	-1.4483	0.0052585
					VIT_01s0146g00170	-0.73734	0.0035814
					VIT_01s0146g00180	3.1955	1.8541e-10
					VIT_01s0146g00220	3.2686	7.203e-18
					VIT_01s0146g00250	-1.1806	3.2766e-06
					VIT_01s0146g00330	-0.81194	0.02491
					VIT_01s0146g00340	2.827	1.4872e-25
					VIT_01s0146g00370	2.3819	6.8567e-14
					VIT_01s0146g00400	4.0412	5.4696e-42
					VIT_01s0146g00420	6.4503	5.6998e-17
					VIT_01s0146g00450	-1.0119	0.0002078
					VIT_01s0146g00510	2.8467	0.012645
					VIT_01s0146g00520	-1.6965	8.8535e-11
					VIT_01s0146g00530	-2.21	1.032e-05
					VIT_01s0150g00020	2.5372	4.2168e-18
					VIT_01s0150g00040	-0.75984	0.018218
					VIT_01s0150g00050	-1.4203	5.5522e-07
					VIT_01s0150g00060	-1.4694	4.4726e-05
					VIT_01s0150g00070	1.2875	0.014903
					VIT_01s0150g00090	-1.0485	0.000534
					VIT_01s0150g00100	0.76885	0.0015702
					VIT_01s0150g00120	-2.02	2.5314e-15
					VIT_01s0150g00140	1.3711	5.8621e-08
					VIT_01s0150g00150	0.81932	0.0011698
					VIT_01s0150g00160	1.3499	2.7223e-08
					VIT_01s0150g00170	2.5222	9.894e-22
					VIT_01s0150g00180	3.0458	2.2631e-19
					VIT_01s0150g00190	0.58317	0.011872
					VIT_01s0150g00210	2.3731	2.0181e-20
					VIT_01s0150g00220	-0.92918	0.0060901
					VIT_01s0150g00270	0.7422	0.0045064
					VIT_01s0150g00280	4.352	1.1554e-29
					VIT_01s0150g00310	1.3744	5.1857e-09
					VIT_01s0150g00320	-0.65357	0.014289
					VIT_01s0150g00330	1.8024	1.4261e-05
					VIT_01s0150g00350	3.3034	3.1283e-29
					VIT_01s0150g00390	4.3909	2.8951e-55
					VIT_01s0150g00430	1.2737	4.583e-06
					VIT_01s0150g00440	1.0859	0.0010123
					VIT_01s0150g00460	2.6059	6.7425e-24
					VIT_01s0150g00480	0.99607	9.2678e-05
					VIT_01s0150g00510	1.8989	1.9111e-12
					VIT_01s0150g00520	1.6539	4.4207e-12
					VIT_01s0150g00530	5.1025	1.1194e-06
					VIT_01s0150g00540	2.001	2.0655e-06
					VIT_01s0150g00570	1.6673	1.3561e-10
					VIT_01s0150g00600	-1.3142	1.652e-07
					VIT_01s0150g00620	-1.3297	1.8014e-07
					VIT_01s0150g00630	2.4348	1.3131e-09
					VIT_01s0182g00070	1.3453	1.5272e-07
					VIT_01s0182g00150	4.4037	4.2692e-23
					VIT_01s0244g00010	2.0493	6.1704e-08
					VIT_01s0244g00030	5.3259	9.411e-65
					VIT_01s0244g00060	1.8278	1.1646e-10
					VIT_01s0244g00100	1.2928	2.2312e-06
					VIT_01s0244g00110	-0.82328	0.0025433
					VIT_01s0244g00170	0.90977	0.00051752
					VIT_02s0012g00010	2.223	0.00011384
					VIT_02s0012g00020	-1.1092	3.5053e-05
					VIT_02s0012g00030	-1.2391	0.0014491
					VIT_02s0012g00050	-1.2944	5.9484e-07
					VIT_02s0012g00060	-1.2058	0.016149
					VIT_02s0012g00080	-0.69995	0.013955
					VIT_02s0012g00090	-1.0194	0.0002671
					VIT_02s0012g00100	2.1557	6.3432e-19
					VIT_02s0012g00140	4.3716	1.0703e-42
					VIT_02s0012g00150	-0.79646	0.0013914
					VIT_02s0012g00160	1.8398	1.909e-12
					VIT_02s0012g00170	-10.137	1.3779e-173
					VIT_02s0012g00180	0.74092	0.0019522
					VIT_02s0012g00190	-3.0402	0.0028888
					VIT_02s0012g00240	-2.5424	0.0035943
					VIT_02s0012g00250	-2.4205	0.00098714
					VIT_02s0012g00270	-2.5116	3.6864e-06
					VIT_02s0012g00280	-0.90052	0.00066365
					VIT_02s0012g00290	2.1953	1.1945e-14
					VIT_02s0012g00300	0.9854	0.0036023
					VIT_02s0012g00310	-0.63358	0.0079428
					VIT_02s0012g00390	2.3945	2.0769e-05
					VIT_02s0012g00400	2.5433	1.7172e-08
					VIT_02s0012g00460	0.66641	0.017429
					VIT_02s0012g00560	0.88986	0.00016442
					VIT_02s0012g00580	1.0377	1.7684e-05
					VIT_02s0012g00600	2.2999	4.181e-17
					VIT_02s0012g00630	0.89471	0.0014668
					VIT_02s0012g00640	0.87001	0.00084518
					VIT_02s0012g00650	1.6404	2.1613e-07
					VIT_02s0012g00660	4.6786	5.3612e-27
					VIT_02s0012g00710	1.023	3.4629e-05
					VIT_02s0012g00740	2.3132	2.0416e-19
					VIT_02s0012g00750	1.1723	2.1571e-05
					VIT_02s0012g00840	-1.1887	0.00052085
					VIT_02s0012g00870	-0.87547	0.022967
					VIT_02s0012g00880	2.9217	1.1724e-05
					VIT_02s0012g00890	1.081	0.005304
					VIT_02s0012g00920	0.78133	0.0021609
					VIT_02s0012g00930	-1.6359	0.0010408
					VIT_02s0012g00940	4.0308	2.6064e-12
					VIT_02s0012g00980	1.4479	1.8136e-07
					VIT_02s0012g00990	4.1765	1.1236e-37
					VIT_02s0012g01000	-1.2554	2.1875e-06
					VIT_02s0012g01010	-2.995	7.6047e-15
					VIT_02s0012g01030	1.4114	0.023584
					VIT_02s0012g01040	-0.85733	0.012166
					VIT_02s0012g01050	0.76942	0.0050869
					VIT_02s0012g01060	0.91355	0.012158
					VIT_02s0012g01120	5.6918	4.8908e-38
					VIT_02s0012g01140	2.0149	8.671e-14
					VIT_02s0012g01160	4.0386	9.0784e-07
					VIT_02s0012g01190	4.8048	2.5301e-19
					VIT_02s0012g01210	0.94752	0.00021257
					VIT_02s0012g01220	-1.3771	1.3878e-08
					VIT_02s0012g01240	-1.8113	1.4808e-12
					VIT_02s0012g01250	1.5481	6.5626e-09
					VIT_02s0012g01270	2.5272	2.4565e-06
					VIT_02s0012g01280	-1.0694	0.00043604
					VIT_02s0012g01320	-1.4258	4.6927e-09
					VIT_02s0012g01340	1.7685	7.0586e-10
					VIT_02s0012g01350	8.1677	1.5371e-79
[truncated: 10,749 more rows]
